# Supplementary material for: In Silico Target Identification of Galangin, as an Herbal Flavonoid against Cholangiocarcinoma
Source: Molecules. 2022 Jul 21;27(14):4664. doi: 10.3390/molecules27144664 (PMC9351686; doi:10.3390/molecules27144664)
Supplement: Supplementary file 1 [file molecules-27-04664-s001.zip]

Archive with 1 entries (1 files):
- molecules-1818909-supplementary.xlsx
