# Supplementary material for: In Silico Target Identification of Galangin, as an Herbal Flavonoid against Cholangiocarcinoma
Source: Molecules. 2022 Jul 21;27(14):4664. doi: 10.3390/molecules27144664 (PMC9351686; doi:10.3390/molecules27144664)
Supplement: Supplementary file 1 [file molecules-27-04664-s001.zip › molecules-1818909-supplementary.xlsx]

## Sheet: Table S1
Supplementary Table S1 - List of Unique Peptides identified in Proteomics
Protein Name	Description
TPI1	Triosephosphate isomerase
MARCKS	Myristoylated alanine-rich C-kinase substrate
CLIC1	Chloride intracellular channel protein 1
TMSB4X	Thymosin beta-4
RPLP2	60S acidic ribosomal protein P2
ANXA1	Annexin A1
HSD17B10	3-hydroxyacyl-CoA dehydrogenase type-2
HSPB1	Heat shock protein beta-1
KRT19	Keratin, type I cytoskeletal 19
GAPDH	Glyceraldehyde-3-phosphate dehydrogenase
ACTG1	Actin, cytoplasmic 2
ACTB	Actin, cytoplasmic 1
TUBB	Tubulin beta chain
TUBB4B	Tubulin beta-4B chain
MT2A	Metallothionein-2
PRDX1	Peroxiredoxin-1
EIF1	Eukaryotic translation initiation factor 1
TMSB10	Thymosin beta-10
PGK1	Phosphoglycerate kinase 1
TAGLN2	Transgelin-2
PKM	Pyruvate kinase PKM
KRT18	Keratin, type I cytoskeletal 18
KRT17	Keratin, type I cytoskeletal 17
TPD52L2	Tumor protein D54
YBX1	Y-box-binding protein 1
ENO1	Alpha-enolase
ALDOA	Fructose-bisphosphate aldolase A
TUBB2B	Tubulin beta-2B chain
VIM	Vimentin
FABP5	Fatty acid-binding protein 5
PPIA	Peptidyl-prolyl cis-trans isomerase A
HSPE1	10 kDa heat shock protein, mitochondrial
CFL1	Cofilin-1
RAB7A	Ras-related protein Rab-7a
ADIRF	Adipogenesis regulatory factor
UFM1	Ubiquitin-fold modifier 1
CSTB	Cystatin-B
VDAC1	Voltage-dependent anion-selective channel protein 1
LGALS1	Galectin-1
PFN1	Profilin-1
YWHAE	14-3-3 protein epsilon
EEF1D	Elongation factor 1-delta
LMNA	Prelamin-A/C
YWHAQ	14-3-3 protein theta
ANXA2	Annexin A2
KRT7	Keratin, type II cytoskeletal 7
YWHAZ	14-3-3 protein zeta/delta
HSPA1B	Heat shock 70 kDa protein 1B
BASP1	Brain acid soluble protein 1
KRT8	Keratin, type II cytoskeletal 8
SNCG	Gamma-synuclein
MDH2	Malate dehydrogenase, mitochondrial
RPLP1	60S acidic ribosomal protein P1
EIF5A	Eukaryotic translation initiation factor 5A-1
H4C1	Histone H4
SFN	14-3-3 protein sigma
RACK1	Receptor of activated protein C kinase 1
HSPA5	Endoplasmic reticulum chaperone BiP
PRDX6	Peroxiredoxin-6
NPM1	Nucleophosmin
RPS8	40S ribosomal protein S8
HNRNPA2B1	Heterogeneous nuclear ribonucleoproteins A2/B1
YWHAB	14-3-3 protein beta/alpha
TUBA1A	Tubulin alpha-1A chain
HSP90AB1	Heat shock protein HSP 90-beta
RPS27A	Ubiquitin-40S ribosomal protein S27a
FSCN1	Fascin
PTBP1	Polypyrimidine tract-binding protein 1
TUBA1C	Tubulin alpha-1C chain
HNRNPK	Heterogeneous nuclear ribonucleoprotein K
HSPD1	60 kDa heat shock protein, mitochondrial
PSME1	Proteasome activator complex subunit 1
RAB5C	Ras-related protein Rab-5C
PGAM1	Phosphoglycerate mutase 1
SNRPD3	Small nuclear ribonucleoprotein Sm D3
ACTN4	Alpha-actinin-4
FLNB	Filamin-B
PSMA7	Proteasome subunit alpha type-7
TUBA4A	Tubulin alpha-4A chain
ATP5F1B	ATP synthase subunit beta, mitochondrial
SRP14	Signal recognition particle 14 kDa protein
SERPINB5	Serpin B5
FLNA	Filamin-A
VCP	Transitional endoplasmic reticulum ATPase
EEF1B2	Elongation factor 1-beta
MYL12B	Myosin regulatory light chain 12B
CCT4	T-complex protein 1 subunit delta
PHB	Prohibitin
RAB1B	Ras-related protein Rab-1B
ACTN1	Alpha-actinin-1
ARHGDIB	Rho GDP-dissociation inhibitor 2
RPS3	40S ribosomal protein S3
LCP1	Plastin-2
PHB2	Prohibitin-2
CAPZA1	F-actin-capping protein subunit alpha-1
RPLP0	60S acidic ribosomal protein P0
PLIN3	Perilipin-3
HSPA8	Heat shock cognate 71 kDa protein
RPS16	40S ribosomal protein S16
PRDX5	Peroxiredoxin-5, mitochondrial
PDIA3	Protein disulfide-isomerase A3
CALR	Calreticulin
CYCS	Cytochrome c
EIF4A1	Eukaryotic initiation factor 4A-I
PPIB	Peptidyl-prolyl cis-trans isomerase B
NME2	Nucleoside diphosphate kinase B
ATP5PO	ATP synthase subunit
HSP90AA1	Heat shock protein HSP 90-alpha
MYL6	Myosin light polypeptide 6
RPL12	60S ribosomal protein L12
S100A11	Protein S100-A11
CCT2	T-complex protein 1 subunit beta
YBX3	Y-box-binding protein 3
CCT8	T-complex protein 1 subunit theta
PCBP1	Poly(rC)-binding protein 1
ATP5MF	ATP synthase subunit f, mitochondrial
TPT1	Translationally-controlled tumor protein
RPSA	40S ribosomal protein SA
PARK7	Parkinson disease protein 7
RPL5	60S ribosomal protein L5
H2BC18	Histone H2B type 2-F
ARPC4	Actin-related protein 2/3 complex subunit 4
RNH1	Ribonuclease inhibitor
TOMM22	Mitochondrial import receptor subunit T
ARPC5L	Actin-related protein 2/3 complex subunit 5-like protein
GSTP1	Glutathione S-transferase P
SLC25A6	ADP/ATP translocase 3
RPL30	60S ribosomal protein L30
HPRT1	Hypoxanthine-guanine phosphoribosyltransferase
VDAC2	Voltage-dependent anion-selective channel protein 2
C1QBP	Complement component 1 Q subcomponent-binding protein, mitochondrial
PDLIM1	PDZ and LIM domain protein 1
AHNAK	Neuroblast differentiation-associated protein AHNAK
SRPRB	Signal recognition particle receptor subunit beta
CDV3	Protein CDV3 homolog
HNRNPD	Heterogeneous nuclear ribonucleoprotein D0
VAMP3	Vesicle-associated membrane protein 3
PSMA1	Proteasome subunit alpha type-1
ACP1	Low molecular weight phosphotyrosine protein phosphatase
RPS21	40S ribosomal protein S21
PTMA	Prothymosin alpha
MYH9	Myosin-9
NME1	Nucleoside diphosphate kinase A
APRT	Adenine phosphoribosyltransferase
ARF1	ADP-ribosylation factor 1
RPL22	60S ribosomal protein L22
ANXA3	Annexin A3
ACTA1	Actin, alpha skeletal muscle
SH3BGRL	SH3 domain-binding glutamic acid-rich-like protein
RPS3A	40S ribosomal protein S3a
CCT7	T-complex protein 1 subunit eta
RPS27	40S ribosomal protein S27
HSP90B1	Endoplasmin
EEF2	Elongation factor 2
PSMC2	26S proteasome regulatory subunit 7
ATP5MG	ATP synthase subunit g, mitochondrial
RPS13	40S ribosomal protein S13
HSPA9	Stress-70 protein, mitochondrial
RPS5	40S ribosomal protein S5
ARHGDIA	Rho GDP-dissociation inhibitor 1
TKT	Transketolase
ARF4	ADP-ribosylation factor 4
CCT5	T-complex protein 1 subunit epsilon
APEX1	DNA-(apurinic or apyrimidinic site) endonuclease
HMGN1	Non-histone chromosomal protein HMG-14
RPL37A	60S ribosomal protein L37a
RAB5A	Ras-related protein Rab-5A
MMP24OS	Protein MMP24
PLEC	Plectin
RPS14	40S ribosomal protein S14
RAB14	Ras-related protein Rab-14
MAPRE1	Microtubule-associated protein RP/EB family member 1
EEF1G	Elongation factor 1-gamma
TCP1	T-complex protein 1 subunit alpha
PPA1	Inorganic pyrophosphatase
PRDX3	Thioredoxin-dependent peroxide reductase, mitochondrial
PEBP1	Phosphatidylethanolamine-binding protein 1
RPS4X	40S ribosomal protein S4, X isoform
HSPA4	Heat shock 70 kDa protein 4
UBE2L3	Ubiquitin-conjugating enzyme E2 L3
ATIC	Bifunctional purine biosynthesis protein ATIC
ANXA5	Annexin A5
PLS3	Plastin-3
EIF4A2	Eukaryotic initiation factor 4A-II
LDHA	L-lactate dehydrogenase A chain
IMUP	Immortalization up-regulated protein
CALM3	Calmodulin-3
RAB11B	Ras-related protein Rab-11B
TPD52	Tumor protein D52
LY6D	Lymphocyte antigen 6D
MSN	Moesin
FKBP4	Peptidyl-prolyl cis-trans isomerase FKBP4
RPL4	60S ribosomal protein L4
TOMM34	Mitochondrial import receptor subunit T
CLIC4	Chloride intracellular channel protein 4
ANP32E	Acidic leucine-rich nuclear phosphoprotein 32 family member E
ETFA	Electron transfer flavoprotein subunit alpha, mitochondrial
CAVIN1	Caveolae-associated protein 1
DDAH1	N(G),N(G)-dimethylarginine dimethylaminohydrolase 1
SNX3	Sorting nexin-3
RPS28	40S ribosomal protein S28
PSMA6	Proteasome subunit alpha type-6
RPS17	40S ribosomal protein S17
CKAP4	Cytoskeleton-associated protein 4
CSRP1	Cysteine and glycine-rich protein 1
CTSD	Cathepsin D
ERP29	Endoplasmic reticulum resident protein 29
RPS18	40S ribosomal protein S18
PHGDH	D-3-phosphoglycerate dehydrogenase
TRMT112	Multifunctional methyltransferase subunit TRM112-like protein
MT1L	Metallothionein-1L
DMAC1	Distal membrane-arm assembly complex protein 1
PAICS	Multifunctional protein ADE2
H2AC20	Histone H2A type 2-C
EEF1A1P5	Putative elongation factor 1-alpha-like 3
PRDX2	Peroxiredoxin-2
RUVBL2	RuvB-like 2
DARS1	Aspartate--tRNA ligase, cytoplasmic
TUFM	Elongation factor Tu, mitochondrial
RAB10	Ras-related protein Rab-10
TRIM28	Transcription intermediary factor 1-beta
CCT3	T-complex protein 1 subunit gamma
SLC25A5	ADP/ATP translocase 2
YWHAH	14-3-3 protein eta
ATP5F1A	ATP synthase subunit alpha, mitochondrial
HMGB1	High mobility group protein B1
POLE4	DNA polymerase epsilon subunit 4
DDX5	Probable ATP-dependent RNA helicase DDX5
F3	Tissue factor
EIF2S1	Eukaryotic translation initiation factor 2 subunit 1
RHOG	Rho-related GTP-binding protein RhoG
ESD	S-formylglutathione hydrolase
PDIA6	Protein disulfide-isomerase A6
COTL1	Coactosin-like protein
H1-2	Histone H1.2
SARS1	Serine--tRNA ligase, cytoplasmic
UBA1	Ubiquitin-like modifier-activating enzyme 1
H1-4	Histone H1.4
ARPC5	Actin-related protein 2/3 complex subunit 5
LAMTOR2	Ragulator complex protein LAMT
CHMP4B	Charged multivesicular body protein 4b
PCNA	Proliferating cell nuclear antigen
SNX12	Sorting nexin-12
KRT1	Keratin, type II cytoskeletal 1
PNP	Purine nucleoside phosphorylase
RUVBL1	RuvB-like 1
KRT10	Keratin, type I cytoskeletal 10
RPL10A	60S ribosomal protein L10a
RAP1B	Ras-related protein Rap-1b
DNAJC5	DnaJ homolog subfamily C member 5
STRAP	Serine-threonine kinase receptor-associated protein
GNB1	Guanine nucleotide-binding protein G(I)/G(S)/G(T) subunit beta-1
RPL9	60S ribosomal protein L9
PRMT1	Protein arginine N-methyltransferase 1
PCBP2	Poly(rC)-binding protein 2
PRKCSH	Glucosidase 2 subunit beta
RPL18A	60S ribosomal protein L18a
F11R	Junctional adhesion molecule A
ETFB	Electron transfer flavoprotein subunit beta
GLO1	Lactoylglutathione lyase
GDI2	Rab GDP dissociation inhibitor beta
DYNLRB1	Dynein light chain roadblock-type 1
NCL	Nucleolin
SERPINH1	Serpin H1
EIF3I	Eukaryotic translation initiation factor 3 subunit I
RPL13	60S ribosomal protein L13
PSMB5	Proteasome subunit beta type-5
RAD23B	UV excision repair protein RAD23 homolog B
RAB2A	Ras-related protein Rab-2A
PABPC1	Polyadenylate-binding protein 1
P4HB	Protein disulfide-isomerase
PSMA2	Proteasome subunit alpha type-2
TPM4	Tropomyosin alpha-4 chain
RPS20	40S ribosomal protein S20
SLC3A2	4F2 cell-surface antigen heavy chain
CLTC	Clathrin heavy chain 1
HSPH1	Heat shock protein 105 kDa
PRDX4	Peroxiredoxin-4
LRRC59	Leucine-rich repeat-containing protein 59
SQSTM1	Sequestosome-1
PRPF19	Pre-mRNA-processing factor 19
FKBP2	Peptidyl-prolyl cis-trans isomerase FKBP2
GOT1	Aspartate aminotransferase, cytoplasmic
H1-3	Histone H1.3
LAD1	Ladinin-1
PSMB4	Proteasome subunit beta type-4
RPL27	60S ribosomal protein L27
EIF3J	Eukaryotic translation initiation factor 3 subunit J
ERH	Enhancer of rudimentary homolog
H1-5	Histone H1.5
RANBP1	Ran-specific GTPase-activating protein
PSMD4	26S proteasome non-ATPase regulatory subunit 4
DPYSL2	Dihydropyrimidinase-related protein 2
MVP	Major vault protein
RPN2	Dolichyl-diphosphooligosaccharide--protein glycosyltransferase subunit 2
NDRG1	Protein NDRG1
EZR	Ezrin
PSMA4	Proteasome subunit alpha type-4
ATP5MD	ATP synthase membrane subunit DAPIT, mitochondrial
TUBB6	Tubulin beta-6 chain
RPL11	60S ribosomal protein L11
STIP1	Stress-induced-phosphoprotein 1
RPL7	60S ribosomal protein L7
RPL32	60S ribosomal protein L32
DLST	Dihydrolipoyllysine-residue succinyltransferase component of 2-oxoglutarate dehydrogenase complex, mitochondrial
PSMD3	26S proteasome non-ATPase regulatory subunit 3
TMPO	Lamina-associated polypeptide 2, isoforms beta/gamma
IMPDH2	Inosine-5'-monophosphate dehydrogenase 2
NDUFA4	Cytochrome c oxidase subunit NDUFA4
CAP1	Adenylyl cyclase-associated protein 1
CHCHD2	Coiled-coil-helix-coiled-coil-helix domain-containing protein 2
RAC1	Ras-related C3 botulinum toxin substrate 1
SEC61B	Protein transport protein Sec61 subunit beta
RPL7A	60S ribosomal protein L7a
COX17	Cytochrome c oxidase copper chaperone
VAT1	Synaptic vesicle membrane protein VAT-1 homolog
GSTO1	Glutathione S-transferase omega-1
BANF1	Barrier-to-autointegration factor
PA2G4	Proliferation-associated protein 2G4
RPS19	40S ribosomal protein S19
RPS9	40S ribosomal protein S9
AK2	Adenylate kinase 2, mitochondrial
PSAT1	Phosphoserine aminotransferase
PGLS	6-phosphogluconolactonase
KHSRP	Far upstream element-binding protein 2
CAPN2	Calpain-2 catalytic subunit
HSPA1L	Heat shock 70 kDa protein 1-like
PFDN2	Prefoldin subunit 2
OCIAD2
SEPTIN2	Septin-2
CCT6A	T-complex protein 1 subunit zeta
CFL2	Cofilin-2
EEF1E1	Eukaryotic translation elongation factor 1 epsilon-1
GSS	Glutathione synthetase
SND1	Staphylococcal nuclease domain-containing protein 1
BLVRB	Flavin reductase (NADPH)
KPNB1	Importin subunit beta-1
UPP1	Uridine phosphorylase 1
NAMPT	Nicotinamide phosphoribosyltransferase
XRCC6	X-ray repair cross-complementing protein 6
FKBP1A	Peptidyl-prolyl cis-trans isomerase FKBP1A
CACYBP	Calcyclin-binding protein
HEBP2	Heme-binding protein 2
UBE2V1	Ubiquitin-conjugating enzyme E2 variant 1
TAX1BP3	Tax1-binding protein 3
ENO2	Gamma-enolase
RARS1	Arginine--tRNA ligase, cytoplasmic
RPL6	60S ribosomal protein L6
EDF1	Endothelial differentiation-related factor 1
UCHL3	Ubiquitin carboxyl-terminal hydrolase isozyme L3
RPL23A	60S ribosomal protein L23a
OXSR1	Serine/threonine-protein kinase
ACTR1A	Alpha-centractin
RPL18	60S ribosomal protein L18
RPL26	60S ribosomal protein L26
ACADVL	Very long-chain specific acyl-CoA dehydrogenase, mitochondrial
VCL	Vinculin
RPL24	60S ribosomal protein L24
CAPNS1	Calpain small subunit 1
CDA	Cytidine deaminase
OAT
PGM1	Phosphoglucomutase-1
KCTD12	BTB/P
EIF2S2	Eukaryotic translation initiation factor 2 subunit 2
SYNCRIP	Heterogeneous nuclear ribonucleoprotein Q
NAP1L1	Nucleosome assembly protein 1-like 1
GDI1	Rab GDP dissociation inhibitor alpha
RPS12	40S ribosomal protein S12
RPL8	60S ribosomal protein L8
PSMB1	Proteasome subunit beta type-1
PSMC5	26S proteasome regulatory subunit 8
KRT6A	Keratin, type II cytoskeletal 6A
PFDN6	Prefoldin subunit 6
SHMT2	Serine hydroxymethyltransferase, mitochondrial
TACSTD2	Tumor-associated calcium signal transducer 2
DYNLL1	Dynein light chain 1, cytoplasmic
YWHAG	14-3-3 protein gamma
NIT2
WDR1	WD repeat-containing protein 1
PDCD6IP	Programmed cell death 6-interacting protein
LTA4H	Leukotriene A-4 hydrolase
NSFL1C	NSFL1 cofactor p47
PURA	Transcriptional activator protein Pur-alpha
WARS1	Tryptophan--tRNA ligase, cytoplasmic
CAPZB	F-actin-capping protein subunit beta
ACAT2	Acetyl-CoA acetyltransferase, cytosolic
HDGF	Hepatoma-derived growth factor
UQCRC1	Cytochrome b-c1 complex subunit 1, mitochondrial
PSMC6	26S proteasome regulatory subunit 10B
TGM2	Protein-glutamine gamma-glutamyltransferase 2
RPL28	60S ribosomal protein L28
YARS1	Tyrosine--tRNA ligase, cytoplasmic
ILF2	Interleukin enhancer-binding factor 2
AHCY	Adenosylhomocysteinase
CTNNA1	Catenin alpha-1
SERBP1	Plasminogen activator inhibitor 1 RNA-binding protein
CYRIB	CYFIP-related Rac1 interactor B
EEF1A2	Elongation factor 1-alpha 2
UBE2N	Ubiquitin-conjugating enzyme E2 N
HYOU1	Hypoxia up-regulated protein 1
ATP1A1	Sodium/potassium-transporting ATPase subunit alpha-1
NHP2	H/ACA ribonucleoprotein complex subunit 2
BUB3	Mitotic checkpoint protein BUB3
AIMP2	Aminoacyl tRNA synthase complex-interacting multifunctional protein 2
GSN	Gelsolin
HMGA1	High mobility group protein HMG-I/HMG-Y
SAR1A	GTP-binding protein SAR1a
SLC25A3	Phosphate carrier protein, mitochondrial
BCAP31	B-cell receptor-associated protein 31
GLUD1	Glutamate dehydrogenase 1, mitochondrial
CNPY2	Protein canopy homolog 2
RPS10	40S ribosomal protein S10
CAPN1	Calpain-1 catalytic subunit
IMMT	MIC
TLN1	Talin-1
PPP2R1A	Serine/threonine-protein phosphatase 2A 65 kDa regulatory subunit A alpha isoform
ATP6V1G1	V-type proton ATPase subunit G 1
EIF6	Eukaryotic translation initiation factor 6
TXN	Thioredoxin
WDR77	Methylosome protein 50
CANX	Calnexin
ROMO1	Reactive oxygen species modulator 1
CLEC3B	Tetranectin
SET	Protein SET
ECHS1	Enoyl-CoA hydratase, mitochondrial
ACTR3	Actin-related protein 3
CAPG	Macrophage-capping protein
RPL13A	60S ribosomal protein L13a
VAPB	Vesicle-associated membrane protein-associated protein B/C
DDX6	Probable ATP-dependent RNA helicase DDX6
MANF	Mesencephalic astrocyte-derived neurotrophic factor
EFHD2	EF-hand domain-containing protein D2
TOMM40	Mitochondrial import receptor subunit T
DSTN	Destrin
RPS25	40S ribosomal protein S25
RAC2	Ras-related C3 botulinum toxin substrate 2
SNRPA1	U2 small nuclear ribonucleoprotein A'
PSMD13	26S proteasome non-ATPase regulatory subunit 13
MRPS17	28S ribosomal protein S17, mitochondrial
SSBP1	Single-stranded DNA-binding protein, mitochondrial
GNG12	Guanine nucleotide-binding protein G(I)/G(S)/G(
HNRNPC	Heterogeneous nuclear ribonucleoproteins C1/C2
GPI	Glucose-6-phosphate isomerase
RPS7	40S ribosomal protein S7
TXNL1	Thioredoxin-like protein 1
MCTS1	Malignant T-cell-amplified sequence 1
EPCAM	Epithelial cell adhesion molecule
UBXN1	UBX domain-containing protein 1
MDH1	Malate dehydrogenase, cytoplasmic
RBM8A	RNA-binding protein 8A
ACTBL2	Beta-actin-like protein 2
RPN1	Dolichyl-diphosphooligosaccharide--protein glycosyltransferase subunit 1
ATP5PD	ATP synthase subunit d, mitochondrial
NDUFB4	NADH dehydrogenase [ubiquinone] 1 beta subcomplex subunit 4
LSM3	U6 snRNA-associated Sm-like protein LSm3
G6PD	Glucose-6-phosphate 1-dehydrogenase
SERPINB6	Serpin B6
HNRNPA1	Heterogeneous nuclear ribonucleoprotein A1
TALDO1	Transaldolase
BTF3	Transcription factor BTF3
RAN	GTP-binding nuclear protein Ran
PSME3	Proteasome activator complex subunit 3
EIF3G	Eukaryotic translation initiation factor 3 subunit G
PSMD10	26S proteasome non-ATPase regulatory subunit 10
CSE1L	Exportin-2
NDUFA2	NADH dehydrogenase [ubiquinone] 1 alpha subcomplex subunit 2
VDAC3	Voltage-dependent anion-selective channel protein 3
ELOB	Elongin-B
DDX39B	Spliceosome RNA helicase DDX39B
SORD	Sorbitol dehydrogenase
LDHB	L-lactate dehydrogenase B chain
RPL36	60S ribosomal protein L36
RPL14	60S ribosomal protein L14
NAXE	NAD(P)H-hydrate epimerase
SEPTIN9	Septin-9
ANP32B	Acidic leucine-rich nuclear phosphoprotein 32 family member B
PFN2	Profilin-2
DENR	Density-regulated protein
RAB6A	Ras-related protein Rab-6A
PPP1R11	E3 ubiquitin-protein ligase PPP1R11
CKMT1A	Creatine kinase U-type, mitochondrial
PFKP	ATP-dependent 6-phosphofructokinase, platelet type
TMEM43	Transmembrane protein 43
HIGD1A	HIG1 domain family member 1A, mitochondrial
THUMPD1	THUMP domain-containing protein 1
RNF7	RING-box protein 2
PSMG4	Proteasome assembly chaperone 4
NOP10	H/ACA ribonucleoprotein complex subunit 3
ENO3	Beta-enolase
PABPN1	Polyadenylate-binding protein 2
HINT2	Histidine triad nucleotide-binding protein 2, mitochondrial
RCC1	Regulator of chromosome condensation
HMGA2	High mobility group protein HMGI-C
BPNT1	3'(2'),5'-bisphosphate nucleotidase 1
HNRNPL	Heterogeneous nuclear ribonucleoprotein L
PDIA4	Protein disulfide-isomerase A4
SEC22B	Vesicle-trafficking protein SEC22b
LSM2	U6 snRNA-associated Sm-like protein LSm2
IPO5	Importin-5
STOML2	Stomatin-like protein 2, mitochondrial
MLEC	Malectin
PCMT1	Protein-L-isoaspartate(D-aspartate)
GLRX	Glutaredoxin-1
RPS2	40S ribosomal protein S2
SRSF1	Serine/arginine-rich splicing factor 1
ARPC3	Actin-related protein 2/3 complex subunit 3
CAV1	Caveolin-1
LGALS3	Galectin-3
COMT	Catechol
OTUB1	Ubiquitin thioesterase
IQGAP1	Ras GTPase-activating-like protein IQGAP1
G3BP1	Ras GTPase-activating protein-binding protein 1
PFDN5	Prefoldin subunit 5
PAK2	Serine/threonine-protein kinase PAK 2
SH3BGRL3	SH3 domain-binding glutamic acid-rich-like protein 3
NAPRT	Nicotinate phosphoribosyltransferase
HMOX2	Heme oxygenase 2
HNRNPF	Heterogeneous nuclear ribonucleoprotein F
PSME2	Proteasome activator complex subunit 2
PDCD5	Programmed cell death protein 5
YKT6	Synaptobrevin homolog YKT6
UBE2K	Ubiquitin-conjugating enzyme E2 K
PRMT5	Protein arginine N-methyltransferase 5
PSMD11	26S proteasome non-ATPase regulatory subunit 11
NAP1L4	Nucleosome assembly protein 1-like 4
SUB1	Activated RNA polymerase II transcriptional coactivator p15
CMTM7	CKLF-like MARVEL transmembrane domain-containing protein 7
ARL1	ADP-ribosylation factor-like protein 1
NDUFA6	NADH dehydrogenase [ubiquinone] 1 alpha subcomplex subunit 6
MAL2	Protein MAL2
TMED10	Transmembrane emp24 domain-containing protein 10
TXNDC17	Thioredoxin domain-containing protein 17
CYB5B	Cytochrome b5 type B
EIF3L	Eukaryotic translation initiation factor 3 subunit L
FST	Follistatin
BOLA2	BolA-like protein 2
EIF3B	Eukaryotic translation initiation factor 3 subunit B
CTTN	Src substrate cortactin
SNRNP70	U1 small nuclear ribonucleoprotein 70 kDa
ATP5PF	ATP synthase-coupling factor 6, mitochondrial
RBX1	E3 ubiquitin-protein ligase RBX1
PAM16	Mitochondrial import inner membrane translocase subunit TIM16
PPP1R14B	Protein phosphatase 1 regulatory subunit 14B
PPP1CB	Serine/threonine-protein phosphatase PP1-beta catalytic subunit
DYNC1I2	Cytoplasmic dynein 1 intermediate chain 2
MMGT1	Membrane magnesium transporter 1
SRSF3	Serine/arginine-rich splicing factor 3
ARF6	ADP-ribosylation factor 6
SPTBN1	Spectrin beta chain, non-erythrocytic 1
MIF	Macrophage migration inhibitory factor
DDAH2	N(G),N(G)-dimethylarginine dimethylaminohydrolase 2
GOT2	Aspartate aminotransferase, mitochondrial
KRT9	Keratin, type I cytoskeletal 9
SSB	Lupus La protein
FASN	Fatty acid synthase
GGCT	Gamma-glutamylcyclotransferase
PUF60	Poly(U)-binding-splicing factor PUF60
ERO1A	ER
ITGB4	Integrin beta-4
PAWR	PRKC apoptosis WT1 regulator protein
CUTA	Protein CutA
LRPPRC	Leucine-rich PPR motif-containing protein, mitochondrial
ELOC	Elongin-C
NPEPPS	Puromycin-sensitive aminopeptidase
NANS	Sialic acid synthase
GNAI2	Guanine nucleotide-binding protein G(i) subunit alpha-2
RPS11	40S ribosomal protein S11
VPS35	Vacuolar protein sorting-associated protein 35
ITGB1	Integrin beta-1
PPP1CC	Serine/threonine-protein phosphatase PP1-gamma catalytic subunit
DDX17	Probable ATP-dependent RNA helicase DDX17
MARS1	Methionine--tRNA ligase, cytoplasmic
HLA-A	HLA class I histocompatibility antigen, A alpha chain
S100A10	Protein S100-A10
SLC25A11	Mitochondrial 2-oxoglutarate/malate carrier protein
ACTR2	Actin-related protein 2
PSMC1	26S proteasome regulatory subunit 4
C11orf54	Ester hydrolase C11orf54
NIBAN2	Protein Niban 2
SERPINB1	Leukocyte elastase inhibitor
RAB8A	Ras-related protein Rab-8A
SRP19	Signal recognition particle 19 kDa protein
SSR4	Translocon-associated protein subunit delta
NUTF2	Nuclear transport factor 2
NEDD8	NEDD8
NDUFA12	NADH dehydrogenase [ubiquinone] 1 alpha subcomplex subunit 12
NPC2	NPC intracellular cholesterol transporter 2
KPNA2	Importin subunit alpha-1
HNRNPH1	Heterogeneous nuclear ribonucleoprotein H
BSG	Basigin
LIMA1	LIM domain and actin-binding protein 1
CAST	Calpastatin
MAP4	Microtubule-associated protein 4
PSMA5	Proteasome subunit alpha type-5
RALY	RNA-binding protein Raly
SFT2D1	Vesicle transport protein SFT2A
HNRNPA3	Heterogeneous nuclear ribonucleoprotein A3
IDH1	Isocitrate dehydrogenase [NADP] cytoplasmic
TIMM8B	Mitochondrial import inner membrane translocase subunit Tim8 B
NDUFV2	NADH dehydrogenase [ubiquinone] flavoprotein 2, mitochondrial
PYGB	Glycogen phosphorylase, brain form
TIMM44	Mitochondrial import inner membrane translocase subunit TIM44
STMN1	Stathmin
GNB2	Guanine nucleotide-binding protein G(I)/G(S)/G(T) subunit beta-2
RAB5B	Ras-related protein Rab-5B
HINT1	Histidine triad nucleotide-binding protein 1
TBCA	Tubulin-specific chaperone A
GART	Trifunctional purine biosynthetic protein adenosine-3
EIF4E	Eukaryotic translation initiation factor 4E
DPP3	Dipeptidyl peptidase 3
DNM2	Dynamin-2
RRBP1	Ribosome-binding protein 1
STX7	Syntaxin-7
PSMA3	Proteasome subunit alpha type-3
SFXN1	Sideroflexin-1
TARS1	Threonine--tRNA ligase 1, cytoplasmic
BTF3L4	Transcription factor BTF3 homolog 4
NCEH1	Neutral cholesterol ester hydrolase 1
HEBP1	Heme-binding protein 1
CNBP	Cellular nucleic acid-binding protein
RPL3	60S ribosomal protein L3
HNRNPU	Heterogeneous nuclear ribonucleoprotein U
STOM	Stomatin
PCNP	PEST proteolytic signal-containing nuclear protein
EIF3F	Eukaryotic translation initiation factor 3 subunit F
EIF3D	Eukaryotic translation initiation factor 3 subunit D
EPRS1	Bifunctional glutamate/proline--tRNA ligase
SNAPIN	SNARE-associated protein Snapin
APOC3	Apolipoprotein C-III
HLA-C	HLA class I histocompatibility antigen, C alpha chain
SNRPD2	Small nuclear ribonucleoprotein Sm D2
RHOC	Rho-related GTP-binding protein RhoC
IFI16	Gamma-interferon-inducible protein 16
SCFD1	Sec1 family domain-containing protein 1
RAB32	Ras-related protein Rab-32
HSPA2	Heat shock-related 70 kDa protein 2
TOMM70	Mitochondrial import receptor subunit T
DHRS7	Dehydrogenase/reductase SDR family member 7
CARS1	Cysteine--tRNA ligase, cytoplasmic
DR1	Protein Dr1
GSR	Glutathione reductase, mitochondrial
HADHA	Trifunctional enzyme subunit alpha, mitochondrial
SUMO1	Small ubiquitin-related modifier 1
MTHFD1	C-1-tetrahydrofolate synthase, cytoplasmic
ALDH1A3	Aldehyde dehydrogenase family 1 member A3
GNAI3	Guanine nucleotide-binding protein G(i) subunit alpha
TWF2	Twinfilin-2
TFG	Protein TFG
NONO	Non-P
ACAT1	Acetyl-CoA acetyltransferase, mitochondrial
CYB5A	Cytochrome b5
RPS6	40S ribosomal protein S6
CYB5R3	NADH-cytochrome b5 reductase 3
DLAT	Dihydrolipoyllysine-residue acetyltransferase component of pyruvate dehydrogenase complex, mitochondrial
CDC37	Hsp90 co-chaperone Cdc37
DDOST	Dolichyl-diphosphooligosaccharide--protein glycosyltransferase 48 kDa subunit
RAB21	Ras-related protein Rab-21
RPL27A	60S ribosomal protein L27a
SDHA	Succinate dehydrogenase [ubiquinone] flavoprotein subunit, mitochondrial
ADH5	Alcohol dehydrogenase class-3
ITGA6	Integrin alpha-6
MCM3	DNA replication licensing factor MCM3
COPB2	Coatomer subunit beta'
SERPINB2	Plasminogen activator inhibitor 2
TXLNA	Alpha-taxilin
U2AF2	Splicing factor U2AF 65 kDa subunit
CD9	CD9 antigen
EHD4	EH domain-containing protein 4
ASPH	Aspartyl/asparaginyl beta-hydroxylase
TUBB1	Tubulin beta-1 chain
IARS1	Isoleucine--tRNA ligase, cytoplasmic
ACSL3	Long-chain-fatty-acid--CoA ligase 3
DDX3X	ATP-dependent RNA helicase DDX3X
GANAB	Neutral alpha-glucosidase AB
DDX39A	ATP-dependent RNA helicase DDX39A
LMNB1	Lamin-B1
NARS1	Asparagine--tRNA ligase, cytoplasmic
SNRPF	Small nuclear ribonucleoprotein F
SQOR	Sulfide:quinone oxidoreductase, mitochondrial
PMVK	Phosphomevalonate kinase
ZNRD2	Protein ZNRD2
RHOA	Transforming protein RhoA
U2AF1	Splicing factor U2AF 35 kDa subunit
UBQLN1	Ubiquilin-1
POMP	Proteasome maturation protein
CNN3	Calponin-3
SLC25A22	Mitochondrial glutamate carrier 1
SFPQ	Splicing factor, proline- and glutamine-rich
PSMD14	26S proteasome non-ATPase regulatory subunit 14
ALDOC	Fructose-bisphosphate aldolase C
DTD1	D-aminoacyl-tRNA deacylase 1
ITGA2	Integrin alpha-2
ZNF185	Zinc finger protein 185
SUGT1	Protein SGT1 homolog
CSDE1	Cold shock domain-containing protein E1
PRPS2	Ribose-phosphate pyrophosphokinase 2
RAP2B	Ras-related protein Rap-2b
KARS1	Lysine--tRNA ligase
TIMM13	Mitochondrial import inner membrane translocase subunit Tim13
RPL15	60S ribosomal protein L15
RNASEH2C	Ribonuclease H2 subunit C
EIF4G1	Eukaryotic translation initiation factor 4 gamma 1
NSUN2	RNA cytosine C(5)-methyltransferase NSUN2
SPCS2	Signal peptidase complex subunit 2
UQCRC2	Cytochrome b-c1 complex subunit 2, mitochondrial
NUDT21	Cleavage and polyadenylation specificity factor subunit 5
FAM107B	Protein FAM107B
ATP5ME	ATP synthase subunit e, mitochondrial
TRAP1	Heat shock protein 75 kDa, mitochondrial
SRSF2	Serine/arginine-rich splicing factor 2
ZNF706	Zinc finger protein 706
DCTN2	Dynactin subunit 2
THBS1	Thrombospondin-1
APMAP	Adipocyte plasma membrane-associated protein
AIMP1	Aminoacyl tRNA synthase complex-interacting multifunctional protein 1
MTPN	Myotrophin
EIF4B	Eukaryotic translation initiation factor 4B
SBDS	Ribosome maturation protein SBDS
YIPF5	Protein YIPF5
GALE	UDP-glucose 4-epimerase
PDAP1	28 kDa heat- and acid-stable phosphoprotein
PDHA1	Pyruvate dehydrogenase E1 component subunit alpha, somatic form, mitochondrial
CPNE3	Copine-3
ATP1B3	Sodium/potassium-transporting ATPase subunit beta-3
SPTAN1	Spectrin alpha chain, non-erythrocytic 1
VARS1	Valine--tRNA ligase
RPL23	60S ribosomal protein L23
HS1BP3	HCLS1-binding protein 3
PSMG1	Proteasome assembly chaperone 1
ACOT7	Cytosolic acyl coenzyme A thioester hydrolase
LASP1	LIM and SH3 domain protein 1
CDK1	Cyclin-dependent kinase 1
PDCD6	Programmed cell death protein 6
CNDP2	Cytosolic non-specific dipeptidase
FAM3C	Protein FAM3C
PPIF	Peptidyl-prolyl cis-trans isomerase F, mitochondrial
USP5	Ubiquitin carboxyl-terminal hydrolase 5
ARL8A	ADP-ribosylation factor-like protein 8A
TPRG1L	Tumor protein p63-regulated gene 1-like protein
USP14	Ubiquitin carboxyl-terminal hydrolase 14
SLC25A10	Mitochondrial dicarboxylate carrier
API5	Apoptosis inhibitor 5
HLA-G	HLA class I histocompatibility antigen, alpha chain G
CAND1	Cullin-associated NEDD8-dissociated protein 1
COPS8	C
LAP3	Cytosol aminopeptidase
AGTRAP	Type-1 angiotensin II receptor-associated protein
RPL35	60S ribosomal protein L35
COPA	Coatomer subunit alpha
LSM6	U6 snRNA-associated Sm-like protein LSm6
TPD52L1	Tumor protein D53
TOMM5	Mitochondrial import receptor subunit T
FH	Fumarate hydratase, mitochondrial
VASP	Vasodilator-stimulated phosphoprotein
RTN4	Reticulon-4
ANXA6	Annexin A6
UBE2M	NEDD8-conjugating enzyme Ubc12
RALB	Ras-related protein Ral-B
RPL17	60S ribosomal protein L17
EIF2S3	Eukaryotic translation initiation factor 2 subunit 3
UQCRB	Cytochrome b-c1 complex subunit 7
SNRPA	U1 small nuclear ribonucleoprotein A
RANGAP1	Ran GTPase-activating protein 1
EXOSC3	Exosome complex component RRP40
UBA2	SUM
PAFAH1B3	Platelet-activating factor acetylhydrolase IB subunit gamma
QARS1	Glutamine--tRNA ligase
PSMC4	26S proteasome regulatory subunit 6B
OLA1
MRPS18C	28S ribosomal protein S18c, mitochondrial
LRRC47	Leucine-rich repeat-containing protein 47
RDX	Radixin
HMGN2	Non-histone chromosomal protein HMG-17
RPL19	60S ribosomal protein L19
HM13	Minor histocompatibility antigen H13
GARS1	Glycine--tRNA ligase
ILF3	Interleukin enhancer-binding factor 3
PPM1G	Protein phosphatase 1G
MAT2B	Methionine adenosyltransferase 2 subunit beta
ALDH7A1	Alpha-aminoadipic semialdehyde dehydrogenase
NACA4P	Putative nascent polypeptide-associated complex subunit alpha-like protein
PTGES3	Prostaglandin E synthase 3
COPB1	Coatomer subunit beta
MRPL14	39S ribosomal protein L14, mitochondrial
STK24	Serine/threonine-protein kinase 24
HSPBP1	Hsp70-binding protein 1
RPS15A	40S ribosomal protein S15a
HMGCS1	Hydroxymethylglutaryl-CoA synthase, cytoplasmic
COPG1	Coatomer subunit gamma-1
RPS26	40S ribosomal protein S26
AHSA1	Activator of 90 kDa heat shock protein ATPase homolog 1
TTC1	Tetratricopeptide repeat protein 1
HMGB3	High mobility group protein B3
EMD	Emerin
COPE	Coatomer subunit epsilon
PSMC3	26S proteasome regulatory subunit 6A
PSMB6	Proteasome subunit beta type-6
ADSS2	Adenylosuccinate synthetase isozyme 2
PSMB2	Proteasome subunit beta type-2
HBB	Hemoglobin subunit beta
CLDN4	Claudin-4
PITPNB	Phosphatidylinositol transfer protein beta isoform
PRKDC	DNA-dependent protein kinase catalytic subunit
MAT2A	S-adenosylmethionine synthase isoform type-2
LMNB2	Lamin-B2
PTPN1	Tyrosine-protein phosphatase non-receptor type 1
TRA2B	Transformer-2 protein homolog beta
SLIRP	SRA stem-loop-interacting RNA-binding protein, mitochondrial
RTCA	RNA 3'-terminal phosphate cyclase
HSD17B12	Very-long-chain 3-oxoacyl-CoA reductase
SRP9	Signal recognition particle 9 kDa protein
NUDT5	ADP-sugar pyrophosphatase
CST4	Cystatin-S
ATP2A2	Sarcoplasmic/endoplasmic reticulum calcium ATPase 2
DDX19A	ATP-dependent RNA helicase DDX19A
VBP1	Prefoldin subunit 3
MRPL50	39S ribosomal protein L50, mitochondrial
CORO1C	Coronin-1C
MATR3	Matrin-3
RPL10	60S ribosomal protein L10
CYC1	Cytochrome c1, heme protein, mitochondrial
HOXD12	Homeobox protein Hox-D12
SMAP	Small acidic protein
DDX1	ATP-dependent RNA helicase DDX1
CSNK2B	Casein kinase II subunit beta
DEK	Protein DEK
ADRM1	Proteasomal ubiquitin receptor ADRM1
SDHB	Succinate dehydrogenase [ubiquinone] iron-sulfur subunit, mitochondrial
KRTCAP2	Keratinocyte-associated protein 2
PDXK	Pyridoxal kinase
TNPO1	Transportin-1
AGPS	Alkyldihydroxyacetonephosphate synthase, peroxisomal
GNPDA1	Glucosamine-6-phosphate isomerase 1
HK1	Hexokinase-1
COX4I1	Cytochrome c oxidase subunit 4 isoform 1, mitochondrial
PPP1CA	Serine/threonine-protein phosphatase PP1-alpha catalytic subunit
TIMM9	Mitochondrial import inner membrane translocase subunit Tim9
UGDH	UDP-glucose 6-dehydrogenase
METAP2	Methionine aminopeptidase 2
HNRNPM	Heterogeneous nuclear ribonucleoprotein M
MRPL1	39S ribosomal protein L1, mitochondrial
DNAJC9	DnaJ homolog subfamily C member 9
XRCC5	X-ray repair cross-complementing protein 5
PIN1	Peptidyl-prolyl cis-trans isomerase NIMA-interacting 1
ENOPH1	Enolase-phosphatase E1
SRM	Spermidine synthase
UBE2D1	Ubiquitin-conjugating enzyme E2 D1
EXOSC4	Exosome complex component RRP41
PGD	6-phosphogluconate dehydrogenase, decarboxylating
LAMB3	Laminin subunit beta-3
NUDCD1	NudC domain-containing protein 1
SLK	STE20-like serine/threonine-protein kinase
PARP1	Poly [ADP-ribose] polymerase 1
GLRX5	Glutaredoxin-related protein 5, mitochondrial
AARS1	Alanine--tRNA ligase, cytoplasmic
RCN1	Reticulocalbin-1
MRPS27	28S ribosomal protein S27, mitochondrial
ZYX	Zyxin
IFITM3	Interferon-induced transmembrane protein 3
PSMD2	26S proteasome non-ATPase regulatory subunit 2
HMGB2	High mobility group protein B2
SNRPE	Small nuclear ribonucleoprotein E
SDC1	Syndecan-1
EFTUD2	116 kDa U5 small nuclear ribonucleoprotein component
BZW2	Basic leucine zipper and W2 domain-containing protein 2
ANXA8	Annexin A8
EIF4A3	Eukaryotic initiation factor 4A-III
TRMT10C	tRNA methyltransferase 10 homolog C
SURF4	Surfeit locus protein 4
VMA21	Vacuolar ATPase assembly integral membrane protein VMA21
HACD3	Very-long-chain (3R)-3-hydroxyacyl-CoA dehydratase 3
ADK	Adenosine kinase
HLA-B	HLA class I histocompatibility antigen, B alpha chain
ESYT1	Extended synaptotagmin-1
USO1	General vesicular transport factor p115
BAG2	BAG family molecular chaperone regulator 2
AP2B1	AP-2 complex subunit beta
OCIAD1
CCDC58	Coiled-coil domain-containing protein 58
TXNDC5	Thioredoxin domain-containing protein 5
HNRNPA0	Heterogeneous nuclear ribonucleoprotein A0
SEC13	Protein SEC13 homolog
TMX1	Thioredoxin-related transmembrane protein 1
BCCIP	BRCA2 and CDKN1A-interacting protein
PTMS	Parathymosin
MYOF	Myoferlin
ALDH9A1	4-trimethylaminobutyraldehyde dehydrogenase
LYPLA1	Acyl-protein thioesterase 1
MAGED2	Melanoma-associated antigen D2
FUBP3	Far upstream element-binding protein 3
UBQLN2	Ubiquilin-2
AKR1A1	Aldo-keto reductase family 1 member A1
SEPTIN7	Septin-7
S100A16	Protein S100-A16
SUMO3	Small ubiquitin-related modifier 3
TIMM17B	Mitochondrial import inner membrane translocase subunit Tim17-B
PBDC1	Protein PBDC1
ENSA	Alpha-endosulfine
POLE3	DNA polymerase epsilon subunit 3
KIF5B	Kinesin-1 heavy chain
CDC42	Cell division control protein 42 homolog
EIF3K	Eukaryotic translation initiation factor 3 subunit K
NUDCD2	NudC domain-containing protein 2
TJP2	Tight junction protein Z
PSMD7	26S proteasome non-ATPase regulatory subunit 7
SDCBP	Syntenin-1
PREP	Prolyl endopeptidase
TSN	Translin
DMRTB1	Doublesex- and mab-3-related transcription factor B1
NDUFS3	NADH dehydrogenase [ubiquinone] iron-sulfur protein 3, mitochondrial
TIMM8A	Mitochondrial import inner membrane translocase subunit Tim8 A
C7orf50	Uncharacterized protein C7orf50
H1-0	Histone H1.0
HNRNPUL1	Heterogeneous nuclear ribonucleoprotein U-like protein 1
NDUFS5	NADH dehydrogenase [ubiquinone] iron-sulfur protein 5
TSTD1	Thiosulfate:glutathione sulfurtransferase
RCC2	Protein RCC2
GFPT1	Glutamine--fructose-6-phosphate aminotransferase [isomerizing] 1
GSDME	Gasdermin-E
MACROH2A1	Core histone macro-H2A.1
KHDRBS1	KH domain-containing, RNA-binding, signal transduction-associated protein 1
RPS24	40S ribosomal protein S24
COPS7A	C
HBA1	Hemoglobin subunit alpha
VAPA	Vesicle-associated membrane protein-associated protein A
NDUFB3	NADH dehydrogenase [ubiquinone] 1 beta subcomplex subunit 3
HNRNPR	Heterogeneous nuclear ribonucleoprotein R
ATAD3A	ATPase family AAA domain-containing protein 3A
CBR1	Carbonyl reductase [NADPH] 1
SEPTIN8	Septin-8
ATP6V1B2	V-type proton ATPase subunit B, brain isoform
HSD17B4	Peroxisomal multifunctional enzyme type 2
MRPL12	39S ribosomal protein L12, mitochondrial
UQCR10	Cytochrome b-c1 complex subunit 9
GORASP2	Golgi reassembly-stacking protein 2
ACO2	Aconitate hydratase, mitochondrial
FUBP1	Far upstream element-binding protein 1
PABPC4	Polyadenylate-binding protein 4
ARCN1	Coatomer subunit delta
GSK3B	Glycogen synthase kinase-3 beta
DHX9	ATP-dependent RNA helicase A
SNRPD1	Small nuclear ribonucleoprotein Sm D1
ERLIN1	Erlin-1
ITM2B	Integral membrane protein 2B
S100A4	Protein S100-A4
NCBP1	Nuclear cap-binding protein subunit 1
HPCA	Neuron-specific calcium-binding protein hippocalcin
PTGES2	Prostaglandin E synthase 2
CAPZA2	F-actin-capping protein subunit alpha-2
UBXN4	UBX domain-containing protein 4
PSMD1	26S proteasome non-ATPase regulatory subunit 1
CALU	Calumenin
TUBA4B	Putative tubulin-like protein alpha-4B
DECR1	2,4-dienoyl-CoA reductase, mitochondrial
FLNC	Filamin-C
CMPK1	UMP-CMP kinase
TBL1XR1	F-box-like/WD repeat-containing protein TBL1XR1
NUCKS1	Nuclear ubiquitous casein and cyclin-dependent kinase substrate 1
DSP	Desmoplakin
ASS1	Argininosuccinate synthase
SIRT5	NAD-dependent protein deacylase sirtuin-5, mitochondrial
LARS1	Leucine--tRNA ligase, cytoplasmic
NDUFA9	NADH dehydrogenase [ubiquinone] 1 alpha subcomplex subunit 9, mitochondrial
ERP44	Endoplasmic reticulum resident protein 44
LAMP1	Lysosome-associated membrane glycoprotein 1
FDFT1	Squalene synthase
ATP5PB	ATP synthase F(0) complex subunit B1, mitochondrial
PSMD5	26S proteasome non-ATPase regulatory subunit 5
GLRX3	Glutaredoxin-3
SUCLG2	Succinate--CoA ligase [GDP-forming] subunit beta, mitochondrial
PDCD10	Programmed cell death protein 10
DYNC1H1	Cytoplasmic dynein 1 heavy chain 1
AKAP12	A-kinase anchor protein 12
RTCB	RNA-splicing ligase RtcB homolog
H3-3A	Histone H3.3
NECAP2	Adaptin ear-binding coat-associated protein 2
PGRMC1	Membrane-associated progesterone receptor component 1
PURB	Transcriptional activator protein Pur-beta
GATA6	Transcription factor GATA-6
SH3KBP1	SH3 domain-containing kinase-binding protein 1
RER1	Protein RER1
AP1S2	AP-1 complex subunit sigma-2
IGF2BP2	Insulin-like growth factor 2 mRNA-binding protein 2
EIF3CL	Eukaryotic translation initiation factor 3 subunit C-like protein
SCRN1	Secernin-1
GOLT1B	Vesicle transport protein G
NDUFV1	NADH dehydrogenase [ubiquinone] flavoprotein 1, mitochondrial
AP1S1	AP-1 complex subunit sigma-1A
AP1B1	AP-1 complex subunit beta-1
PPP1R18	Phostensin
CAD	CAD protein
CS	Citrate synthase, mitochondrial
ANXA4	Annexin A4
HEXIM1	Protein HEXIM1
ST13	Hsc70-interacting protein
ABCE1	ATP-binding cassette sub-family E member 1
MAVS	Mitochondrial antiviral-signaling protein
RPL38	60S ribosomal protein L38
CSNK2A2	Casein kinase II subunit alpha'
HNRNPDL	Heterogeneous nuclear ribonucleoprotein D-like
SLC1A5	Neutral amino acid transporter B(0)
DFFA	DNA fragmentation factor subunit alpha
RAB38	Ras-related protein Rab-38
PSAP	Prosaposin
BAG3	BAG family molecular chaperone regulator 3
CRKL	Crk-like protein
FAF2	FAS-associated factor 2
PLP2	Proteolipid protein 2
PSMD12	26S proteasome non-ATPase regulatory subunit 12
RPRD1B	Regulation of nuclear pre-mRNA domain-containing protein 1B
GPRC5A	Retinoic acid-induced protein 3
ATL3	Atlastin-3
EXOSC5	Exosome complex component RRP46
DNM1L	Dynamin-1-like protein
GSTM3	Glutathione S-transferase Mu 3
MRPL21	39S ribosomal protein L21, mitochondrial
TES	Testin
DAD1	Dolichyl-diphosphooligosaccharide--protein glycosyltransferase subunit DAD1
DUSP3	Dual specificity protein phosphatase 3
SCAMP2	Secretory carrier-associated membrane protein 2
DNAJC7	DnaJ homolog subfamily C member 7
ACAA1	3-ketoacyl-CoA thiolase, peroxisomal
MAP2K1	Dual specificity mitogen-activated protein kinase kinase 1
LEMD3	Inner nuclear membrane protein Man1
TMOD3	Tropomodulin-3
TAF15	TATA-binding protein-associated factor 2N
PPA2	Inorganic pyrophosphatase 2, mitochondrial
DDRGK1	DDRGK domain-containing protein 1
PEPD	Xaa-Pro dipeptidase
GMPS	GMP synthase [glutamine-hydrolyzing]
MGST2	Microsomal glutathione S-transferase 2
VPS26A	Vacuolar protein sorting-associated protein 26A
SLC7A5	Large neutral amino acids transporter small subunit 1
ECH1	Delta(3,5)-Delta(2,4)-dienoyl-CoA isomerase, mitochondrial
TMEM40	Transmembrane protein 40
RPL29	60S ribosomal protein L29
RBBP4	Histone-binding protein RBBP4
RAB25	Ras-related protein Rab-25
SYAP1	Synapse-associated protein 1
RPL21	60S ribosomal protein L21
SNU13	NHP2-like protein 1
EHD1	EH domain-containing protein 1
TIMM50	Mitochondrial import inner membrane translocase subunit TIM50
SLC25A16	Graves disease carrier protein
HNRNPAB	Heterogeneous nuclear ribonucleoprotein A/B
COX6C	Cytochrome c oxidase subunit 6C
UBE2E1	Ubiquitin-conjugating enzyme E2 E1
SEPTIN11	Septin-11
COX5B	Cytochrome c oxidase subunit 5B, mitochondrial
EIF4H	Eukaryotic translation initiation factor 4H
DRG1	Developmentally-regulated GTP-binding protein 1
LSM12	Protein LSM12 homolog
DNAJA2	DnaJ homolog subfamily A member 2
SCAMP3	Secretory carrier-associated membrane protein 3
PLS1	Plastin-1
NXN	Nucleoredoxin
S100A2	Protein S100-A2
SNRPB	Small nuclear ribonucleoprotein-associated proteins B and B'
MRRF	Ribosome-recycling factor, mitochondrial
TXNRD1	Thioredoxin reductase 1, cytoplasmic
SOD1	Superoxide dismutase [Cu-Zn]
NUDC	Nuclear migration protein nudC
PYCR2	Pyrroline-5-carboxylate reductase 2
CNN2	Calponin-2
LGALS3BP	Galectin-3-binding protein
SARNP	SAP domain-containing ribonucleoprotein
CHORDC1	Cysteine and histidine-rich domain-containing protein 1
PGRMC2	Membrane-associated progesterone receptor component 2
EIF4G2	Eukaryotic translation initiation factor 4 gamma 2
ETF1	Eukaryotic peptide chain release factor subunit 1
TMEM33	Transmembrane protein 33
IGF2	Insulin-like growth factor II
CISD2	CDGSH iron-sulfur domain-containing protein 2
S100A6	Protein S100-A6
NAA50	N-alpha-acetyltransferase 50
HADHB	Trifunctional enzyme subunit beta, mitochondrial
PYM1	Partner of Y14 and mago
SRSF5	Serine/arginine-rich splicing factor 5
PTGR1	Prostaglandin reductase 1
IDI1	Isopentenyl-diphosphate Delta-isomerase 1
CBFB	Core-binding factor subunit beta
ZRANB2	Zinc finger Ran-binding domain-containing protein 2
PSMB3	Proteasome subunit beta type-3
SRP68	Signal recognition particle subunit SRP68
RNF114	E3 ubiquitin-protein ligase RNF114
ITPA	Inosine triphosphate pyrophosphatase
CD44	CD44 antigen
SFXN3	Sideroflexin-3
MBOAT7	Lysophospholipid acyltransferase 7
POLR2H	DNA-directed RNA polymerases I, II, and III subunit RPABC3
UGP2	UTP--glucose-1-phosphate uridylyltransferase
RAB6C	Ras-related protein Rab-6C
FARSB	Phenylalanine--tRNA ligase beta subunit
KPNA3	Importin subunit alpha-4
PDHB	Pyruvate dehydrogenase E1 component subunit beta, mitochondrial
DHRS1	Dehydrogenase/reductase SDR family member 1
JUP	Junction plakoglobin
ATP6V1A	V-type proton ATPase catalytic subunit A
NSDHL	Sterol-4-alpha-carboxylate 3-dehydrogenase, decarboxylating
ADAR	Double-stranded RNA-specific adenosine deaminase
ACTN3	Alpha-actinin-3
NHLRC2	NHL repeat-containing protein 2
SEPTIN6	Septin-6
DRG2	Developmentally-regulated GTP-binding protein 2
AARSD1	Alanyl-tRNA editing protein Aarsd1
RDH11	Retinol dehydrogenase 11
PRPS1	Ribose-phosphate pyrophosphokinase 1
CD81	CD81 antigen
SRPRA	Signal recognition particle receptor subunit alpha
DIS3	Exosome complex exonuclease RRP44
DLD	Dihydrolipoyl dehydrogenase, mitochondrial
MRPL49	39S ribosomal protein L49, mitochondrial
ACOT9	Acyl-coenzyme A thioesterase 9, mitochondrial
UBA3	NEDD8-activating enzyme E1 catalytic subunit
EMC2	ER membrane protein complex subunit 2
PPP2CA	Serine/threonine-protein phosphatase 2A catalytic subunit alpha isoform
ABCF1	ATP-binding cassette sub-family F member 1
MGST1	Microsomal glutathione S-transferase 1
COPS5	C
HNRNPH3	Heterogeneous nuclear ribonucleoprotein H3
CPNE1	Copine-1
NDUFB9	NADH dehydrogenase [ubiquinone] 1 beta subcomplex subunit 9
ATP5F1D	ATP synthase subunit delta, mitochondrial
ARPC1B	Actin-related protein 2/3 complex subunit 1B
C8orf82	UPF0598 protein C8orf82
DBN1	Drebrin
TP53RK	EKC/KE
PAFAH1B2	Platelet-activating factor acetylhydrolase IB subunit beta
TBL2	Transducin beta-like protein 2
RAD23A	UV excision repair protein RAD23 homolog A
KPNA4	Importin subunit alpha-3
RBBP7	Histone-binding protein RBBP7
PDLIM5	PDZ and LIM domain protein 5
EPHA2	Ephrin type-A receptor 2
RPL35A	60S ribosomal protein L35a
TIMM23	Mitochondrial import inner membrane translocase subunit Tim23
HAT1	Histone acetyltransferase type B catalytic subunit
TMX2	Thioredoxin-related transmembrane protein 2
POLR2E	DNA-directed RNA polymerases I, II, and III subunit RPABC1
IPO7	Importin-7
BPNT2	Golgi-resident adenosine 3',5'-bisphosphate 3'-phosphatase
PPIL3	Peptidyl-prolyl cis-trans isomerase-like 3
TPM3	Tropomyosin alpha-3 chain
PARVA	Alpha-parvin
LAMTOR3	Ragulator complex protein LAMT
CARM1	Histone-arginine methyltransferase CARM1
OSTC
LRRFIP1	Leucine-rich repeat flightless-interacting protein 1
SSR1	Translocon-associated protein subunit alpha
KTN1	Kinectin
SF3B4	Splicing factor 3B subunit 4
NT5E	5'-nucleotidase
TPP2	Tripeptidyl-peptidase 2
DUSP23	Dual specificity protein phosphatase 23
TSFM	Elongation factor Ts, mitochondrial
MMAB	Corrinoid adenosyltransferase
VKORC1	Vitamin K epoxide reductase complex subunit 1
TRIR	Telomerase RNA component interacting RNase
INF2	Inverted formin-2
MYO1B	Unconventional myosin-Ib
GLS	Glutaminase kidney isoform, mitochondrial
ANXA11	Annexin A11
PRKAR2A	cAMP-dependent protein kinase type II-alpha regulatory subunit
LUC7L3	Luc7-like protein 3
XPO1	Exportin-1
NUP93	Nuclear pore complex protein Nup93
ACAA2	3-ketoacyl-CoA thiolase, mitochondrial
SF3A3	Splicing factor 3A subunit 3
PPP1R7	Protein phosphatase 1 regulatory subunit 7
H2BC20P	Putative histone H2B type 2-C
MRPL40	39S ribosomal protein L40, mitochondrial
LSM7	U6 snRNA-associated Sm-like protein LSm7
SRP54	Signal recognition particle 54 kDa protein
NUDT4B	Diphosphoinositol polyphosphate phosphohydrolase NUDT4B
ACLY	ATP-citrate synthase
TWF1	Twinfilin-1
GYG1	Glycogenin-1
CPOX
CCNL2	Cyclin-L2
RBM4	RNA-binding protein 4
RPS23	40S ribosomal protein S23
CRIP2	Cysteine-rich protein 2
RPL34	60S ribosomal protein L34
TNS4	Tensin-4
SH3GLB1	Endophilin-B1
CIAO1	Probable cytosolic iron-sulfur protein assembly protein CIA
LARP1	La-related protein 1
GLTP	Glycolipid transfer protein
LUC7L2	Putative RNA-binding protein Luc7-like 2
CBX3	Chromobox protein homolog 3
EIF2B4	Translation initiation factor eIF-2B subunit delta
DNAJB1	DnaJ homolog subfamily B member 1
ATG3	Ubiquitin-like-conjugating enzyme ATG3
DAZAP1	DAZ-associated protein 1
CASP7	Caspase-7
CLDN1	Claudin-1
IMPA1	Inositol monophosphatase 1
ACBD3	Golgi resident protein GCP60
SSR3	Translocon-associated protein subunit gamma
RBM39	RNA-binding protein 39
BROX	BR
DNAJB11	DnaJ homolog subfamily B member 11
FAM98A	Protein FAM98A
GEMIN5	Gem-associated protein 5
MT-CO2	Cytochrome c oxidase subunit 2
TTLL12	Tubulin--tyrosine ligase-like protein 12
STK26	Serine/threonine-protein kinase 26
NAT10	RNA cytidine acetyltransferase
NUP155	Nuclear pore complex protein Nup155
BZW1	Basic leucine zipper and W2 domain-containing protein 1
VMP1	Vacuole membrane protein 1
GCLC	Glutamate--cysteine ligase catalytic subunit
TBCB	Tubulin-folding cofactor B
CTSB	Cathepsin B
DCTN6	Dynactin subunit 6
JPT2	Jupiter microtubule associated homolog 2
ELAVL1	ELAV-like protein 1
SKP1	S-phase kinase-associated protein 1
RSL24D1	Probable ribosome biogenesis protein RLP24
MAPK1IP1L	MAPK-interacting and spindle-stabilizing protein-like
SEC23A	Protein transport protein Sec23A
OSBP
MCM6	DNA replication licensing factor MCM6
CHMP5	Charged multivesicular body protein 5
SLC9A3R1	Na(+)/H(+) exchange regulatory cofactor NHE-RF1
RCN2	Reticulocalbin-2
TARDBP	TAR DNA-binding protein 43
EIF3A	Eukaryotic translation initiation factor 3 subunit A
SF3B3	Splicing factor 3B subunit 3
SNX9	Sorting nexin-9
ACTL6A	Actin-like protein 6A
PSMB7	Proteasome subunit beta type-7
CDK3	Cyclin-dependent kinase 3
RPL31	60S ribosomal protein L31
NAA38	N-alpha-acetyltransferase 38, NatC auxiliary subunit
PSMD6	26S proteasome non-ATPase regulatory subunit 6
LONP1	Lon protease homolog, mitochondrial
EBNA1BP2	Probable rRNA-processing protein EBP2
SERPINB9	Serpin B9
MYADM	Myeloid-associated differentiation marker
VPS29	Vacuolar protein sorting-associated protein 29
COPS4	C
ACOT13	Acyl-coenzyme A thioesterase 13
FAM162A	Protein FAM162A
CPT2	Carnitine
EDC4	Enhancer of mRNA-decapping protein 4
SNX2	Sorting nexin-2
DYNC1LI2	Cytoplasmic dynein 1 light intermediate chain 2
FEN1	Flap endonuclease 1
NDUFAF2	NADH dehydrogenase [ubiquinone] 1 alpha subcomplex assembly factor 2
GSTK1	Glutathione S-transferase kappa 1
EIF2AK2	Interferon-induced, double-stranded RNA-activated protein kinase
SDC4	Syndecan-4
POTEI	P
ALB	Albumin
NUFIP2	Nuclear fragile X mental retardation-interacting protein 2
CAT	Catalase
EIF2A	Eukaryotic translation initiation factor 2A
ALYREF	TH
PDLIM7	PDZ and LIM domain protein 7
BABAM1	BRISC and BRCA1-A complex member 1
NACA2	Nascent polypeptide-associated complex subunit alpha-2
NOSIP	Nitric oxide synthase-interacting protein
PTBP2	Polypyrimidine tract-binding protein 2
APEH	Acylamino-acid-releasing enzyme
EIF3E	Eukaryotic translation initiation factor 3 subunit E
ARL4D	ADP-ribosylation factor-like protein 4D
RAB9B	Ras-related protein Rab-9B
RECQL	ATP-dependent DNA helicase Q1
CTNND1	Catenin delta-1
SDHD	Succinate dehydrogenase [ubiquinone] cytochrome b small subunit, mitochondrial
NCSTN	Nicastrin
RBMX	RNA-binding motif protein, X chromosome
TPBG	Trophoblast glycoprotein
POTEF	P
PC	Pyruvate carboxylase, mitochondrial
AP1M2	AP-1 complex subunit mu-2
IAH1	Isoamyl acetate-hydrolyzing esterase 1 homolog
CNPY3	Protein canopy homolog 3
ARHGAP1	Rho GTPase-activating protein 1
UROD	Uroporphyrinogen decarboxylase
CALD1	Caldesmon
SH3GL1	Endophilin-A2
VPS28	Vacuolar protein sorting-associated protein 28 homolog
HDLBP	Vigilin
SAFB	Scaffold attachment factor B1
BRI3BP	BRI3-binding protein
DDB1	DNA damage-binding protein 1
DUT	Deoxyuridine 5'-triphosphate nucleotidohydrolase, mitochondrial
TACO1	Translational activator of cytochrome c oxidase 1
NTMT1	N-terminal Xaa-Pro-Lys N-methyltransferase 1
MYH10	Myosin-10
PFKL	ATP-dependent 6-phosphofructokinase, liver type
SLC30A7	Zinc transporter 7
MAP1B	Microtubule-associated protein 1B
PEX14	Peroxisomal membrane protein PEX14
EMC7	ER membrane protein complex subunit 7
CHCHD3	MIC
AK3	GTP:AMP phosphotransferase AK3, mitochondrial
DERA	Deoxyribose-phosphate aldolase
PXN	Paxillin
HIKESHI	Protein Hikeshi
NPLOC4	Nuclear protein localization protein 4 homolog
RAB4B	Ras-related protein Rab-4B
DCUN1D1	DCN1-like protein 1
NMD3	60S ribosomal export protein NMD3
RTRAF	RNA transcription, translation and transport factor protein
DNAJA1	DnaJ homolog subfamily A member 1
ALDH18A1	Delta-1-pyrroline-5-carboxylate synthase
ABHD10	Mycophenolic acid acyl-glucuronide esterase, mitochondrial
VTA1	Vacuolar protein sorting-associated protein VTA1 homolog
ERRFI1	ERBB receptor feedback inhibitor 1
IGBP1	Immunoglobulin-binding protein 1
GSTZ1	Maleylacetoacetate isomerase
ATP6V1D	V-type proton ATPase subunit D
PTPMT1	Phosphatidylglycerophosphatase and protein-tyrosine phosphatase 1
CHMP6	Charged multivesicular body protein 6
CMAS	N-acylneuraminate cytidylyltransferase
ACAD9	Complex I assembly factor ACAD9, mitochondrial
YTHDF1	YTH domain-containing family protein 1
NNMT	Nicotinamide N-methyltransferase
EPS8L2	Epidermal growth factor receptor kinase substrate 8-like protein 2
CCDC47	Coiled-coil domain-containing protein 47
PDE12	2',5'-phosphodiesterase 12
SNX6	Sorting nexin-6
GTF2F1	General transcription factor IIF subunit 1
TFPI2	Tissue factor pathway inhibitor 2
HADH	Hydroxyacyl-coenzyme A dehydrogenase, mitochondrial
MTAP	S-methyl-5'-thioadenosine phosphorylase
SPINT2	Kunitz-type protease inhibitor 2
RANBP3	Ran-binding protein 3
RALA	Ras-related protein Ral-A
CHMP4A	Charged multivesicular body protein 4a
SOD2	Superoxide dismutase [Mn], mitochondrial
TESMIN	Tesmin
PYGM	Glycogen phosphorylase, muscle form
IFI35	Interferon-induced 35 kDa protein
YARS2	Tyrosine--tRNA ligase, mitochondrial
IDH3A	Isocitrate dehydrogenase [NAD] subunit alpha, mitochondrial
POTEJ	P
ARX	Homeobox protein ARX
LANCL2	LanC-like protein 2
NASP	Nuclear autoantigenic sperm protein
RTF2	Replication termination factor 2
NUP88	Nuclear pore complex protein Nup88
NDUFA10	NADH dehydrogenase [ubiquinone] 1 alpha subcomplex subunit 10, mitochondrial
ATP6V1E1	V-type proton ATPase subunit E 1
UBA5	Ubiquitin-like modifier-activating enzyme 5
SSU72	RNA polymerase II subunit A C-terminal domain phosphatase SSU72
DNPEP	Aspartyl aminopeptidase
ALCAM	CD166 antigen
KPNA5	Importin subunit alpha-6
IRF2BPL	Probable E3 ubiquitin-protein ligase IRF2BPL
DPM1	Dolichol-phosphate mannosyltransferase subunit 1
DUS3L	tRNA-dihydrouridine(47) synthase [NAD(P)(+)]-like
RSU1	Ras suppressor protein 1
PPIC	Peptidyl-prolyl cis-trans isomerase C
CMBL	Carboxymethylenebutenolidase homolog
MRPL4	39S ribosomal protein L4, mitochondrial
SRSF10	Serine/arginine-rich splicing factor 10
SLC35E1	Solute carrier family 35 member E1
BAG6	Large proline-rich protein BAG6
FHL2	Four and a half LIM domains protein 2
SDSL	Serine dehydratase-like
HSPA4L	Heat shock 70 kDa protein 4L
CCAR2	Cell cycle and apoptosis regulator protein 2
IPO9	Importin-9
RMDN1	Regulator of microtubule dynamics protein 1
CCT6B	T-complex protein 1 subunit zeta-2
DKC1	H/ACA ribonucleoprotein complex subunit DKC1
MTDH	Protein LYRIC
HSD17B11	Estradiol 17-beta-dehydrogenase 11
APOA1	Apolipoprotein A-I
PPP1R8	Nuclear inhibitor of protein phosphatase 1
EHD3	EH domain-containing protein 3
MCM7	DNA replication licensing factor MCM7
ASPSCR1	Tether containing UBX domain for GLUT4
EIF3H	Eukaryotic translation initiation factor 3 subunit H
KPNA1	Importin subunit alpha-5
CAPRIN1	Caprin-1
CRK	Adapter molecule crk
PDS5A	Sister chromatid cohesion protein PDS5 homolog A
CYB5R1	NADH-cytochrome b5 reductase 1
CD47	Leukocyte surface antigen CD47
RRAS2	Ras-related protein R-Ras2
NDRG3	Protein NDRG3
TSNAX	Translin-associated protein X
TMCO1	Calcium load-activated calcium channel
CCDC124	Coiled-coil domain-containing protein 124
HRAS	GTPase HRas
SART3	Squamous cell carcinoma antigen recognized by T-cells 3
G3BP2	Ras GTPase-activating protein-binding protein 2
KYNU	Kynureninase
PDCD4	Programmed cell death protein 4
SMS	Spermine synthase
DARS2	Aspartate--tRNA ligase, mitochondrial
TMEM50A	Transmembrane protein 50A
TMED1	Transmembrane emp24 domain-containing protein 1
MRPL44	39S ribosomal protein L44, mitochondrial
THG1L	Probable tRNA(His) guanylyltransferase
FDXR	NADPH:adrenodoxin oxidoreductase, mitochondrial
GPS1	C
PPME1	Protein phosphatase methylesterase 1
HARS1	Histidine--tRNA ligase, cytoplasmic
AKR1B1	Aldo-keto reductase family 1 member B1
HIBADH	3-hydroxyisobutyrate dehydrogenase, mitochondrial
DDX42	ATP-dependent RNA helicase DDX42
COPS2	C
ICAM1	Intercellular adhesion molecule 1
DCPS	m7GpppX diphosphatase
EGLN1	Egl nine homolog 1
NUBP1	Cytosolic Fe-S cluster assembly factor NUBP1
OSTF1
MAP1LC3B	Microtubule-associated proteins 1A/1B light chain 3B
HCCS	Cytochrome c-type heme lyase
STMN2	Stathmin-2
THOC6	TH
HTATSF1	HIV Tat-specific factor 1
SRI	Sorcin
RNPEP	Aminopeptidase B
IL1A	Interleukin-1 alpha
CDK5RAP3	CDK5 regulatory subunit-associated protein 3
ANXA7	Annexin A7
LBR	Delta(14)-sterol reductase LBR
RRAS	Ras-related protein R-Ras
SSRP1	FACT complex subunit SSRP1
MVD	Diphosphomevalonate decarboxylase
MMP14	Matrix metalloproteinase-14
KLHDC3	Kelch domain-containing protein 3
GRHPR	Glyoxylate reductase/hydroxypyruvate reductase
AHSG	Alpha-2-HS-glycoprotein
NAPG	Gamma-soluble NSF attachment protein
CLCC1	Chloride channel CLIC-like protein 1
PDCL3	Phosducin-like protein 3
SRSF9	Serine/arginine-rich splicing factor 9
SH3BP1	SH3 domain-binding protein 1
MRPL15	39S ribosomal protein L15, mitochondrial
TFRC	Transferrin receptor protein 1
CDK9	Cyclin-dependent kinase 9
DRAP1	Dr1-associated corepressor
PAFAH1B1	Platelet-activating factor acetylhydrolase IB subunit alpha
EMC3	ER membrane protein complex subunit 3
PNPT1	Polyribonucleotide nucleotidyltransferase 1, mitochondrial
TMED7	Transmembrane emp24 domain-containing protein 7
IGF2BP3	Insulin-like growth factor 2 mRNA-binding protein 3
CCDC51	Mitochondrial potassium channel
TMEM109	Transmembrane protein 109
EIF3M	Eukaryotic translation initiation factor 3 subunit M
PSPH	Phosphoserine phosphatase
SEC31A	Protein transport protein Sec31A
AKR7A2	Aflatoxin B1 aldehyde reductase member 2
MTCH2	Mitochondrial carrier homolog 2
MRPS23	28S ribosomal protein S23, mitochondrial
ELP1	Elongator complex protein 1
CD276	CD276 antigen
TMED5	Transmembrane emp24 domain-containing protein 5
TXNDC12	Thioredoxin domain-containing protein 12
UBAC2	Ubiquitin-associated domain-containing protein 2
TJP1	Tight junction protein Z
GCN1	eIF-2-alpha kinase activator GCN1
DTYMK	Thymidylate kinase
PLCB3	1-phosphatidylinositol 4,5-bisphosphate phosphodiesterase beta-3
ARHGAP11A	Rho GTPase-activating protein 11A
SF3A1	Splicing factor 3A subunit 1
DCTN1	Dynactin subunit 1
AK1	Adenylate kinase isoenzyme 1
EXOSC7	Exosome complex component RRP42
CACUL1	CDK2-associated and cullin domain-containing protein 1
RPIA	Ribose-5-phosphate isomerase
IRF6	Interferon regulatory factor 6
NUP54	Nucleoporin p54
CIAPIN1	Anamorsin
CPSF3	Cleavage and polyadenylation specificity factor subunit 3
ZNF366	Zinc finger protein 366
CPSF7	Cleavage and polyadenylation specificity factor subunit 7
MICOS13	MIC
MYO1C	Unconventional myosin-Ic
CTPS1	CTP synthase 1
STX5	Syntaxin-5
GRPEL1	GrpE protein homolog 1, mitochondrial
XRCC4	DNA repair protein XRCC4
NGLY1	Peptide-N(4)-(N-acetyl-beta-glucosaminyl)asparagine amidase
MEAK7	MT
GOLPH3	Golgi phosphoprotein 3
SPATS2L	SPATS2-like protein
MRPL46	39S ribosomal protein L46, mitochondrial
KRT77	Keratin, type II cytoskeletal 1b
ACOT8	Acyl-coenzyme A thioesterase 8
AKAP2	A-kinase anchor protein 2
SEC63	Translocation protein SEC63 homolog
GMPPB	Mannose-1-phosphate guanyltransferase beta
FXR1	Fragile X mental retardation syndrome-related protein 1
CD55	Complement decay-accelerating factor
RBM25	RNA-binding protein 25
PGM3	Phosphoacetylglucosamine mutase
PRPF4	U4/U6 small nuclear ribonucleoprotein Prp4
UBAP2L	Ubiquitin-associated protein 2-like
COASY	Bifunctional coenzyme A synthase
UQCRFS1P1	Putative cytochrome b-c1 complex subunit Rieske-like protein 1
AK4	Adenylate kinase 4, mitochondrial
TRIM25	E3 ubiquitin/ISG15 ligase TRIM25
RNPS1	RNA-binding protein with serine-rich domain 1
SAE1	SUM
OGA	Protein
FKBP3	Peptidyl-prolyl cis-trans isomerase FKBP3
PICALM	Phosphatidylinositol-binding clathrin assembly protein
PGM2	Phosphoglucomutase-2
PPT1	Palmitoyl-protein thioesterase 1
CPSF6	Cleavage and polyadenylation specificity factor subunit 6
EML4	Echinoderm microtubule-associated protein-like 4
NIT1	Deaminated glutathione amidase
BAIAP2	Brain-specific angiogenesis inhibitor 1-associated protein 2
CTDP1	RNA polymerase II subunit A C-terminal domain phosphatase
UFD1	Ubiquitin recognition factor in ER-associated degradation protein 1
LAMP2	Lysosome-associated membrane glycoprotein 2
OGFR
HIF1AN	Hypoxia-inducible factor 1-alpha inhibitor
TRMT1	tRNA (guanine(26)-N(2))-dimethyltransferase
SPAG9	C-Jun-amino-terminal kinase-interacting protein 4
NMT1	Glycylpeptide N-tetradecanoyltransferase 1
EIF5B	Eukaryotic translation initiation factor 5B
MCMBP	Mini-chromosome maintenance complex-binding protein
FKBP10	Peptidyl-prolyl cis-trans isomerase FKBP10
OSBPL2
ARL6IP5	PRA1 family protein 3
SELENOI	Ethanolaminephosphotransferase 1
ATP6V1H	V-type proton ATPase subunit H
DDX46	Probable ATP-dependent RNA helicase DDX46
DCAF12L2	DDB1- and CUL4-associated factor 12-like protein 2
GCLM	Glutamate--cysteine ligase regulatory subunit
PRNP	Major prion protein
CD74	HLA class II histocompatibility antigen gamma chain
BLVRA	Biliverdin reductase A
GRN	Progranulin
CORO1B	Coronin-1B
TMED9	Transmembrane emp24 domain-containing protein 9
SUPT16H	FACT complex subunit SPT16
IMPDH1	Inosine-5'-monophosphate dehydrogenase 1
ARPC2	Actin-related protein 2/3 complex subunit 2
SNAP29	Synaptosomal-associated protein 29
NAGK	N-acetyl-D-glucosamine kinase
FLII	Protein flightless-1 homolog
RBM14	RNA-binding protein 14
SUCLG1	Succinate--CoA ligase [ADP/GDP-forming] subunit alpha, mitochondrial
CTNNA2	Catenin alpha-2
CSNK2A1	Casein kinase II subunit alpha
SRPK1	SRSF protein kinase 1
TOP1	DNA topoisomerase 1
PSMD8	26S proteasome non-ATPase regulatory subunit 8
MRPS31	28S ribosomal protein S31, mitochondrial
DHODH	Dihydroorotate dehydrogenase (quinone), mitochondrial
PTPN11	Tyrosine-protein phosphatase non-receptor type 11
TMEM97	Sigma intracellular receptor 2
SF1	Splicing factor 1
HP1BP3	Heterochromatin protein 1-binding protein 3
PKP3	Plakophilin-3
SLC16A3	Monocarboxylate transporter 4
EMG1	Ribosomal RNA small subunit methyltransferase NEP1
STAU1	Double-stranded RNA-binding protein Staufen homolog 1
TMBIM1	Protein lifeguard 3
PMPCB	Mitochondrial-processing peptidase subunit beta
CRTAP	Cartilage-associated protein
ITGA3	Integrin alpha-3
EEA1	Early endosome antigen 1
SYNGR2	Synaptogyrin-2
AJUBA	LIM domain-containing protein ajuba
TOR1AIP1	Torsin-1A-interacting protein 1
MAPK14	Mitogen-activated protein kinase 14
OTUD6B	Deubiquitinase
MCM2	DNA replication licensing factor MCM2
ADPRS	ADP-ribose glycohydrolase ARH3
NAPA	Alpha-soluble NSF attachment protein
NDUFS1	NADH-ubiquinone oxidoreductase 75 kDa subunit, mitochondrial
AUP1	Lipid droplet-regulating VLDL assembly factor AUP1
PAIP1	Polyadenylate-binding protein-interacting protein 1
PHF6	PHD finger protein 6
GPAT3	Glycerol-3-phosphate acyltransferase 3
CLTB	Clathrin light chain B
NACA	Nascent polypeptide-associated complex subunit alpha, muscle-specific form
PPID	Peptidyl-prolyl cis-trans isomerase D
PREB	Prolactin regulatory element-binding protein
ECI1	Enoyl-CoA delta isomerase 1, mitochondrial
ARFIP1	Arfaptin-1
EMC8	ER membrane protein complex subunit 8
CLUH	Clustered mitochondria protein homolog
CDS2	Phosphatidate cytidylyltransferase 2
CTBP2	C-terminal-binding protein 2
SRSF4	Serine/arginine-rich splicing factor 4
MYO6	Unconventional myosin-VI
SYPL1	Synaptophysin-like protein 1
AIP	AH receptor-interacting protein
REXO2
IBA57	Putative transferase CAF17, mitochondrial
PPP5C	Serine/threonine-protein phosphatase 5
DLG1	Disks large homolog 1
CCN1	CCN family member 1
TRAF2	TNF receptor-associated factor 2
WDR5	WD repeat-containing protein 5
GDAP1	Ganglioside-induced differentiation-associated protein 1
DIABLO	Diablo homolog, mitochondrial
GNAQ	Guanine nucleotide-binding protein G(q) subunit alpha
XPOT	Exportin-T
SGTA	Small glutamine-rich tetratricopeptide repeat-containing protein alpha
SLC38A2	Sodium-coupled neutral amino acid transporter 2
GAR1	H/ACA ribonucleoprotein complex subunit 1
YIF1B	Protein YIF1B
ADSL	Adenylosuccinate lyase
SAT2	Thialysine N-epsilon-acetyltransferase
NDUFS2	NADH dehydrogenase [ubiquinone] iron-sulfur protein 2, mitochondrial
PYCARD	Apoptosis-associated speck-like protein containing a CARD
PLSCR1	Phospholipid scramblase 1
SMARCC1	SWI/SNF complex subunit SMARCC1
PSEN1	Presenilin-1
PKN2	Serine/threonine-protein kinase N2
OPA1	Dynamin-like 120 kDa protein, mitochondrial
STXBP3	Syntaxin-binding protein 3
LUC7L	Putative RNA-binding protein Luc7-like 1
LMO7	LIM domain only protein 7
MRPS9	28S ribosomal protein S9, mitochondrial
POLDIP3	Polymerase delta-interacting protein 3
ATP5F1C	ATP synthase subunit gamma, mitochondrial
PPP2R2A	Serine/threonine-protein phosphatase 2A 55 kDa regulatory subunit B alpha isoform
UBL4B	Ubiquitin-like protein 4B
GTF2F2	General transcription factor IIF subunit 2
GAA	Lysosomal alpha-glucosidase
TRABD	TraB domain-containing protein
PSMB8	Proteasome subunit beta type-8
HDGFL1	Hepatoma-derived growth factor-like protein 1
SNRNP200	U5 small nuclear ribonucleoprotein 200 kDa helicase
PTPN12	Tyrosine-protein phosphatase non-receptor type 12
PCYOX1	Prenylcysteine oxidase 1
PRPSAP1	Phosphoribosyl pyrophosphate synthase-associated protein 1
RFC3	Replication factor C subunit 3
RDH13	Retinol dehydrogenase 13
LGMN	Legumain
LMAN1	Protein ERGIC-53
AIFM1	Apoptosis-inducing factor 1, mitochondrial
OGDH	2-oxoglutarate dehydrogenase, mitochondrial
PCK2	Phosphoenolpyruvate carboxykinase [GTP], mitochondrial
TECR	Very-long-chain enoyl-CoA reductase
EGFR	Epidermal growth factor receptor
RTN3	Reticulon-3
RIOX2	Ribosomal oxygenase 2
SLC9A3R2	Na(+)/H(+) exchange regulatory cofactor NHE-RF2
GNAS	Guanine nucleotide-binding protein G(s) subunit alpha isoforms XLas
CDH1	Cadherin-1
FERMT1	Fermitin family homolog 1
CLIC6	Chloride intracellular channel protein 6
SPR	Sepiapterin reductase
MRPL10	39S ribosomal protein L10, mitochondrial
HSDL2	Hydroxysteroid dehydrogenase-like protein 2
SOAT1	Sterol
ECI2	Enoyl-CoA delta isomerase 2
MRPL37	39S ribosomal protein L37, mitochondrial
XPO7	Exportin-7
SRRM1	Serine/arginine repetitive matrix protein 1
TBCC	Tubulin-specific chaperone C
IRF2BP2	Interferon regulatory factor 2-binding protein 2
ADAM10	Disintegrin and metalloproteinase domain-containing protein 10
TRMT13	tRNA:m(4)X modification enzyme TRM13 homolog
TM9SF3	Transmembrane 9 superfamily member 3
DNAJB12	DnaJ homolog subfamily B member 12
QTRT1	Queuine tRNA-ribosyltransferase catalytic subunit 1
DBNL	Drebrin-like protein
UPF1	Regulator of nonsense transcripts 1
SMARCC2	SWI/SNF complex subunit SMARCC2
DDX21	Nucleolar RNA helicase 2
IPO4	Importin-4
ARFGAP1	ADP-ribosylation factor GTPase-activating protein 1
MRPS34	28S ribosomal protein S34, mitochondrial
ALG1	Chitobiosyldiphosphodolichol beta-mannosyltransferase
BABAM2	BRISC and BRCA1-A complex member 2
TKFC	Triokinase/FMN cyclase
OCLN
NUP50	Nuclear pore complex protein Nup50
PDCD2L	Programmed cell death protein 2-like
ATXN2L	Ataxin-2-like protein
TM9SF2	Transmembrane 9 superfamily member 2
SOWAHC	Ankyrin repeat domain-containing protein S
PMPCA	Mitochondrial-processing peptidase subunit alpha
RMDN3	Regulator of microtubule dynamics protein 3
CTSL	Procathepsin L
ARMC6	Armadillo repeat-containing protein 6
CCDC6	Coiled-coil domain-containing protein 6
ATXN10	Ataxin-10
SP1	Transcription factor Sp1
NRDC	Nardilysin
NCLN	Nicalin
EHBP1L1	EH domain-binding protein 1-like protein 1
UMPS	Uridine 5'-monophosphate synthase
RBM42	RNA-binding protein 42
PPCS	Phosphopantothenate--cysteine ligase
RAE1	mRNA export factor
PRPSAP2	Phosphoribosyl pyrophosphate synthase-associated protein 2
DAP3	28S ribosomal protein S29, mitochondrial
SRSF11	Serine/arginine-rich splicing factor 11
XPO5	Exportin-5
CLIP1	CAP-Gly domain-containing linker protein 1
SCP2	Non-specific lipid-transfer protein
CORO1A	Coronin-1A
MTA2	Metastasis-associated protein MTA2
METTL2B	tRNA N(3)-methylcytidine methyltransferase METTL2B
TXNRD2	Thioredoxin reductase 2, mitochondrial
MTX1	Metaxin-1
GFUS	GDP-L-fucose synthase
NELFE	Negative elongation factor E
PRKACA	cAMP-dependent protein kinase catalytic subunit alpha
RRM1	Ribonucleoside-diphosphate reductase large subunit
TNFRSF10B	Tumor necrosis factor receptor superfamily member 10B
MCM5	DNA replication licensing factor MCM5
SEL1L	Protein sel-1 homolog 1
SLC16A1	Monocarboxylate transporter 1
DNAAF5	Dynein assembly factor 5, axonemal
SEC23B	Protein transport protein Sec23B
AGFG1	Arf-GAP domain and FG repeat-containing protein 1
SMARCB1	SWI/SNF-related matrix-associated actin-dependent regulator of chromatin subfamily B member 1
STAT3	Signal transducer and activator of transcription 3
KLC2	Kinesin light chain 2
STXBP2	Syntaxin-binding protein 2
NEUROD1	Neurogenic differentiation factor 1
EIPR1	EARP and GARP complex-interacting protein 1
ZNF622	Zinc finger protein 622
CCDC22	Coiled-coil domain-containing protein 22
SERPINF1	Pigment epithelium-derived factor
RRM2	Ribonucleoside-diphosphate reductase subunit M2
SURF1	Surfeit locus protein 1
IFIT5	Interferon-induced protein with tetratricopeptide repeats 5
GLG1	Golgi apparatus protein 1
STAMBP	STAM-binding protein
AGPAT5	1-acyl-sn-glycerol-3-phosphate acyltransferase epsilon
FBLL1	rRNA/tRNA 2'-
CLPTM1	Cleft lip and palate transmembrane protein 1
ALDH1B1	Aldehyde dehydrogenase X, mitochondrial
ZC3H15	Zinc finger CCCH domain-containing protein 15
RETSAT	All-trans-retinol 13,14-reductase
IRF3	Interferon regulatory factor 3
MOCS3	Adenylyltransferase and sulfurtransferase M
DDX24	ATP-dependent RNA helicase DDX24
PCYT1B	Choline-phosphate cytidylyltransferase B
PSPC1	Paraspeckle component 1
GAPVD1	GTPase-activating protein and VPS9 domain-containing protein 1
MYBBP1A	Myb-binding protein 1A
GHITM	Growth hormone-inducible transmembrane protein
PTGS1	Prostaglandin G/H synthase 1
GTF2B	Transcription initiation factor IIB
SMARCE1	SWI/SNF-related matrix-associated actin-dependent regulator of chromatin subfamily E member 1
MTHFD2	Bifunctional methylenetetrahydrofolate dehydrogenase/cyclohydrolase, mitochondrial
GRWD1	Glutamate-rich WD repeat-containing protein 1
VTN	Vitronectin
NSF	Vesicle-fusing ATPase
HUWE1	E3 ubiquitin-protein ligase HUWE1
SRRT	Serrate RNA effector molecule homolog
RSL1D1	Ribosomal L1 domain-containing protein 1
OGT	UDP-N-acetylglucosamine--peptide N-acetylglucosaminyltransferase 110 kDa subunit
VANGL1	Vang-like protein 1
GPD2	Glycerol-3-phosphate dehydrogenase, mitochondrial
HSF1	Heat shock factor protein 1
MAPK13	Mitogen-activated protein kinase 13
TCEA1	Transcription elongation factor A protein 1
PCCB	Propionyl-CoA carboxylase beta chain, mitochondrial
IARS2	Isoleucine--tRNA ligase, mitochondrial
LTF	Lactotransferrin
HCFC1	Host cell factor 1
TRMT5	tRNA (guanine(37)-N1)-methyltransferase
RFC5	Replication factor C subunit 5
RIN1	Ras and Rab interactor 1
TIAL1	Nucleolysin TIAR
CAB39	Calcium-binding protein 39
ACSL5	Long-chain-fatty-acid--CoA ligase 5
STIM1	Stromal interaction molecule 1
AKAP8	A-kinase anchor protein 8
XPNPEP1	Xaa-Pro aminopeptidase 1
DHX36	ATP-dependent DNA/RNA helicase DHX36
GET3	ATPase GET3
FAH	Fumarylacetoacetase
UBXN7	UBX domain-containing protein 7
NOLC1	Nucleolar and coiled-body phosphoprotein 1
CAMK2B	Calcium/calmodulin-dependent protein kinase type II subunit beta
ALDH4A1	Delta-1-pyrroline-5-carboxylate dehydrogenase, mitochondrial
LETM1	Mitochondrial proton/calcium exchanger protein
AP1M1	AP-1 complex subunit mu-1
PELP1	Proline-, glutamic acid- and leucine-rich protein 1
ARMC8	Armadillo repeat-containing protein 8
IVD	Isovaleryl-CoA dehydrogenase, mitochondrial
DPYSL4	Dihydropyrimidinase-related protein 4
COL3A1	Collagen alpha-1(III) chain
PTPA	Serine/threonine-protein phosphatase 2A activator
HBS1L	HBS1-like protein
FAM98B	Protein FAM98B
SEC24C	Protein transport protein Sec24C
CUL4B	Cullin-4B
DHCR7	7-dehydrocholesterol reductase
YTHDF3	YTH domain-containing family protein 3
STK33	Serine/threonine-protein kinase 33
RPS6KA1	Ribosomal protein S6 kinase alpha-1
SCARB2	Lysosome membrane protein 2
ZNF207	BUB3-interacting and GLEBS motif-containing protein ZNF207
SMC3	Structural maintenance of chromosomes protein 3
CTSA	Lysosomal protective protein
FMR1	Synaptic functional regulator FMR1
AACS	Acetoacetyl-CoA synthetase
AP1G1	AP-1 complex subunit gamma-1
SLC25A13	Calcium-binding mitochondrial carrier protein Aralar2
USP9X	Probable ubiquitin carboxyl-terminal hydrolase FAF-X
MYG1	MYG1 exonuclease
TRIM16	Tripartite motif-containing protein 16
VPS52	Vacuolar protein sorting-associated protein 52 homolog
P4HA1	Prolyl 4-hydroxylase subunit alpha-1
GMPPA	Mannose-1-phosphate guanyltransferase alpha
THRAP3	Thyroid hormone receptor-associated protein 3
ZPR1	Zinc finger protein ZPR1
LAMC2	Laminin subunit gamma-2
HAGH	Hydroxyacylglutathione hydrolase, mitochondrial
SYMPK	Symplekin
LEMD2	LEM domain-containing protein 2
HJV	Hemojuvelin
TTI2	TEL
RPAP3	RNA polymerase II-associated protein 3
SRP72	Signal recognition particle subunit SRP72
NOP56	Nucleolar protein 56
UBLCP1	Ubiquitin-like domain-containing CTD phosphatase 1
ARIH1	E3 ubiquitin-protein ligase ARIH1
GAN	Gigaxonin
SART1	U4/U6.U5 tri-snRNP-associated protein 1
TPR	Nucleoprotein TPR
ESRP1	Epithelial splicing regulatory protein 1
NIBAN1	Protein Niban 1
AKR1C1	Aldo-keto reductase family 1 member C1
SLC25A27	Mitochondrial uncoupling protein 4
HOOK1	Protein Hook homolog 1
ECE1	Endothelin-converting enzyme 1
AFAP1L2	Actin filament-associated protein 1-like 2
ATXN7L1	Ataxin-7-like protein 1
TBC1D23	TBC1 domain family member 23
FGF2	Fibroblast growth factor 2
BLMH	Bleomycin hydrolase
FAM120A	Constitutive coactivator of PPAR-gamma-like protein 1
LARP7	La-related protein 7
CDCP1	CUB domain-containing protein 1
AP3M1	AP-3 complex subunit mu-1
FDPS	Farnesyl pyrophosphate synthase
CYP51A1	Lanosterol 14-alpha demethylase
AAAS	Aladin
FARSA	Phenylalanine--tRNA ligase alpha subunit
RNF20	E3 ubiquitin-protein ligase BRE1A
TP63	Tumor protein 63
TRIM47	E3 ubiquitin-protein ligase TRIM47
EPS15	Epidermal growth factor receptor substrate 15
MTIF2	Translation initiation factor IF-2, mitochondrial
SLC27A4	Long-chain fatty acid transport protein 4
PPP2R5D	Serine/threonine-protein phosphatase 2A 56 kDa regulatory subunit delta isoform
SAAL1	Protein SAAL1
EIF5	Eukaryotic translation initiation factor 5
SEC61A1	Protein transport protein Sec61 subunit alpha isoform 1
PIAS1	E3 SUM
DDR1	Epithelial discoidin domain-containing receptor 1
PRPF40A	Pre-mRNA-processing factor 40 homolog A
EIF2B1	Translation initiation factor eIF-2B subunit alpha
QSOX2	Sulfhydryl oxidase 2
PCIF1	mRNA (2'-
TBC1D2	TBC1 domain family member 2A
ZNF644	Zinc finger protein 644
RBM12	RNA-binding protein 12
RILPL1	RILP-like protein 1
MRPS22	28S ribosomal protein S22, mitochondrial
PALD1	Paladin
COG7	Conserved oligomeric Golgi complex subunit 7
COL17A1	Collagen alpha-1(XVII) chain
NELFCD	Negative elongation factor C/D
GNS	N-acetylglucosamine-6-sulfatase
AP1G2	AP-1 complex subunit gamma-like 2
MARK2	Serine/threonine-protein kinase MARK2
AGL	Glycogen debranching enzyme
EWSR1	RNA-binding protein EWS
STAT1	Signal transducer and activator of transcription 1-alpha/beta
USP10	Ubiquitin carboxyl-terminal hydrolase 10
ABCD3	ATP-binding cassette sub-family D member 3
SF3B2	Splicing factor 3B subunit 2
PITRM1	Presequence protease, mitochondrial
ABCF3	ATP-binding cassette sub-family F member 3
OXCT1	Succinyl-CoA:3-ketoacid coenzyme A transferase 1, mitochondrial
PABPC5	Polyadenylate-binding protein 5
CLINT1	Clathrin interactor 1
RANBP2	E3 SUM
B4GALT5	Beta-1,4-galactosyltransferase 5
PRPF8	Pre-mRNA-processing-splicing factor 8
AP2A1	AP-2 complex subunit alpha-1
PPP6R1	Serine/threonine-protein phosphatase 6 regulatory subunit 1
SUPV3L1	ATP-dependent RNA helicase SUPV3L1, mitochondrial
SRRM2	Serine/arginine repetitive matrix protein 2
SLTM	SAFB-like transcription modulator
EHD2	EH domain-containing protein 2
VRK1	Serine/threonine-protein kinase VRK1
HNRNPUL2	Heterogeneous nuclear ribonucleoprotein U-like protein 2
ZC3HAV1	Zinc finger CCCH-type antiviral protein 1
RSBN1	Lysine-specific demethylase 9
MIA2	Melanoma inhibitory activity protein 2
SHKBP1	SH3KBP1-binding protein 1
CREBZF	CREB/ATF bZIP transcription factor
SSH3	Protein phosphatase Slingshot homolog 3
TNKS1BP1	182 kDa tankyrase-1-binding protein
CARS2	Probable cysteine--tRNA ligase, mitochondrial
SLC5A3	Sodium/myo-inositol cotransporter
EPS8	Epidermal growth factor receptor kinase substrate 8
SCYL2	SCY1-like protein 2
VAV2	Guanine nucleotide exchange factor VAV2
CTNNB1	Catenin beta-1
PPP3CA	Serine/threonine-protein phosphatase 2B catalytic subunit alpha isoform
ACO1	Cytoplasmic aconitate hydratase
UNC45A	Protein unc-45 homolog A
PLOD2	Procollagen-lysine,2-oxoglutarate 5-dioxygenase 2
PLOD3	Multifunctional procollagen lysine hydroxylase and glycosyltransferase LH3
PPP4R1	Serine/threonine-protein phosphatase 4 regulatory subunit 1
FBXL2	F-box/LRR-repeat protein 2
TBC1D5	TBC1 domain family member 5
LNPEP	Leucyl-cystinyl aminopeptidase
GLMN	Glomulin
EXOC6B	Exocyst complex component 6B
NOP2	Probable 28S rRNA (cytosine(4447)-C(5))-methyltransferase
CSTF3	Cleavage stimulation factor subunit 3
EMC1	ER membrane protein complex subunit 1
AFDN	Afadin
PRPF6	Pre-mRNA-processing factor 6
HEXB	Beta-hexosaminidase subunit beta
ZW10	Centromere/kinetochore protein zw10 homolog
RPA1	Replication protein A 70 kDa DNA-binding subunit
DOCK7	Dedicator of cytokinesis protein 7
UFL1	E3 UFM1-protein ligase 1
PRPF3	U4/U6 small nuclear ribonucleoprotein Prp3
SUPT5H	Transcription elongation factor SPT5
GALK2	N-acetylgalactosamine kinase
BPIFB2	BPI fold-containing family B member 2
NELFB	Negative elongation factor B
WASHC2A	WASH complex subunit 2A
ADAM9	Disintegrin and metalloproteinase domain-containing protein 9
GTF2I	General transcription factor II-I
CDC73	Parafibromin
RUFY1	RUN and FYVE domain-containing protein 1
APP	Amyloid-beta precursor protein
CUL1	Cullin-1
TNPO2	Transportin-2
UNC13D	Protein unc-13 homolog D
PPP1R12A	Protein phosphatase 1 regulatory subunit 12A
NUP205	Nuclear pore complex protein Nup205
DHX16	Pre-mRNA-splicing factor ATP-dependent RNA helicase DHX16
ESYT2	Extended synaptotagmin-2
SLC2A1	Solute carrier family 2, facilitated glucose transporter member 1
EMILIN2	EMILIN-2
AP2M1	AP-2 complex subunit mu
ASNS	Asparagine synthetase [glutamine-hydrolyzing]
RABGAP1	Rab GTPase-activating protein 1
ITIH2	Inter-alpha-trypsin inhibitor heavy chain H2
TBRG4	FAST kinase domain-containing protein 4
ZFR	Zinc finger RNA-binding protein
CUL4A	Cullin-4A
STK10	Serine/threonine-protein kinase 10
NEDD4L	E3 ubiquitin-protein ligase NEDD4-like
LRRN1	Leucine-rich repeat neuronal protein 1
BCLAF1	Bcl-2-associated transcription factor 1
UBA6	Ubiquitin-like modifier-activating enzyme 6
ZNF490	Zinc finger protein 490
LDLR	Low-density lipoprotein receptor
DHX15	Pre-mRNA-splicing factor ATP-dependent RNA helicase DHX15
TRIM33	E3 ubiquitin-protein ligase TRIM33
DSG3	Desmoglein-3
TMC5	Transmembrane channel-like protein 5
UBR4	E3 ubiquitin-protein ligase UBR4
GNL1	Guanine nucleotide-binding protein-like 1
IDE	Insulin-degrading enzyme
WDR11	WD repeat-containing protein 11
SLC10A3	P3 protein
SMC1A	Structural maintenance of chromosomes protein 1A
MMS19	MMS19 nucleotide excision repair protein homolog
STT3B	Dolichyl-diphosphooligosaccharide--protein glycosyltransferase subunit STT3B
POLR2B	DNA-directed RNA polymerase II subunit RPB2
COLGALT1	Procollagen galactosyltransferase 1
EXOC4	Exocyst complex component 4
PRRC2A	Protein PRRC2A
MOGS	Mannosyl-oligosaccharide glucosidase
OSBP2
NUMA1	Nuclear mitotic apparatus protein 1
ACIN1	Apoptotic chromatin condensation inducer in the nucleus
DIAPH1	Protein diaphanous homolog 1
DPP9	Dipeptidyl peptidase 9
PDS5B	Sister chromatid cohesion protein PDS5 homolog B
NCAPG	Condensin complex subunit 3
KRT82	Keratin, type II cuticular Hb2
EVI5	Ecotropic viral integration site 5 protein homolog
FAM83H	Protein FAM83H
DDX23	Probable ATP-dependent RNA helicase DDX23
ATP2B1	Plasma membrane calcium-transporting ATPase 1
HIP1R	Huntingtin-interacting protein 1-related protein
AP3D1	AP-3 complex subunit delta-1
TTI1	TEL
DENND3	DENN domain-containing protein 3
OSBPL8
FOXK1	Forkhead box protein K1
SF3B1	Splicing factor 3B subunit 1
[truncated: 73 more rows]

## Sheet: Table S2
Supplementary Table S2 - Significant Differentially Expressed Proteins
Protein Name	pVal	adjusted pVal	Treatment-Control Ratio	Control_centered	Treatment_centered
AP3M1	4.70801e-13	0.00916	-1.14	0.759	-0.38
BASP1	1.04617e-22	3.98e-13	5.62	-3.74	1.87
CUTA	1.54871e-12	0.0168	1.03	-0.69	0.345
CYB5A	3.51652e-16	4.63e-05	-2.61	1.74	-0.871
CYB5R3	6.42853e-12	0.0299	0.994	-0.663	0.331
DDAH2	1.13428e-11	0.0367	0.686	-0.458	0.229
DENND3	5.50545e-13	0.0099	-0.775	0.517	-0.258
DLAT	5.22969e-13	0.00965	0.816	-0.544	0.272
FAM162A	1.99166e-12	0.0188	-1.01	0.677	-0.338
GLG1	3.96867e-12	0.0251	-1.14	0.761	-0.38
GLRX3	6.55006e-12	0.0301	-0.61	0.407	-0.203
H2AC20	4.95009e-12	0.0273	2.29	-1.52	0.762
H3-3A	1.72322e-11	0.0429	1.89	-1.26	0.631
H4C1	4.84377e-13	0.00929	2.4	-1.6	0.799
HNRNPDL	1.15381e-11	0.0369	1.12	-0.746	0.373
HSPA1B	8.19701e-14	0.00322	-0.588	0.392	-0.196
HTATSF1	4.82091e-13	0.00927	-1.17	0.78	-0.39
KRT9	1.85743e-14	0.00129	1.73	-1.16	0.578
LBR	1.58995e-18	8.06e-08	1.62	-1.08	0.541
LDHB	1.24801e-18	6.26e-08	2.96	-1.97	0.987
LGALS1	4.26493e-20	1.75e-10	0.937	-0.625	0.312
MBOAT7	2.23797e-11	0.0475	0.809	-0.539	0.27
MRPS23	2.58927e-15	0.000313	-1.78	1.19	-0.594
NACA4P	2.01579e-16	3.14e-05	3.47	-2.31	1.16
NDUFB9	6.76868e-12	0.0304	3.06	-2.04	1.02
NPC2	1.13875e-12	0.0144	-0.923	0.615	-0.308
NUFIP2	4.22797e-12	0.0257	-1.85	1.24	-0.618
NUP160	2.27353e-14	0.00144	2.06	-1.37	0.686
P4HA1	1.81131e-11	0.0437	-1.32	0.879	-0.439
PBDC1	1.96306e-17	2.7e-06	-0.869	0.58	-0.29
PEX14	1.6657e-11	0.0424	-1.24	0.826	-0.413
PPP1CB	4.52269e-21	1.59e-12	1.4	-0.936	0.468
PRPF8	3.80201e-16	4.84e-05	1.09	-0.724	0.362
PRPS1	1.03995e-11	0.0356	2.49	-1.66	0.829
RPL10	5.97972e-17	9.72e-06	2.26	-1.51	0.753
RPS26	6.56693e-13	0.0108	0.884	-0.589	0.295
RRM2	1.23282e-14	0.00102	-1.55	1.03	-0.517
SCYL2	2.69437e-14	0.00157	3.06	-2.04	1.02
SEC63	3.22769e-16	4.39e-05	1.92	-1.28	0.641
SNAP29	6.81344e-12	0.0305	1.26	-0.841	0.421
SNX3	5.60083e-14	0.00256	-2.3	1.54	-0.768
SSH3	2.69317e-16	3.9e-05	-2.08	1.39	-0.694
SUGT1	9.4451e-12	0.0344	-0.789	0.526	-0.263
TM9SF3	1.43816e-14	0.00112	1.03	-0.688	0.344
TOMM5	1.30119e-14	0.00105	-1.44	0.961	-0.481
TUBB	7.16139e-14	0.00298	0.794	-0.53	0.265

## Sheet: Table S3
Supplementary Table S3 - Connected Perturbagens
Perturbagen	Targets	Correlation	Signatures	pVal	zScore
L-Sulforaphane	NFE2L2	+	128	1.82739e-25	10.363
SB525334	TGFBR1	+	138	3.19938e-24	10.0856
Radicicol	NA	+	274	1.29999e-23	9.94696
GSK-3 Inhibitor II	GSK3B	+	118	2.98569e-22	9.63003
Pevonedistat	NAE1, UBA3	+	96	2.38509e-19	8.91748
SCHEMBL15556278	DDR1	+	126	1.82181e-18	8.6894
BMS-777607	MET, AXL, MERTK, MST1R, TYRO3	+	121	3.007e-18	8.63228
BRD-K99808872	NA	+	1	8.50982e-16	7.96133
CHEMBL2359470	NA	+	1	4.90558e-15	7.74168
Imatinib	ABL1, KIT, PDGFRA, BCR, CSF1R, PDGFRB	+	171	7.26975e-15	7.69152
Fosinopril	ACE	+	27	8.09335e-15	7.67778
ABT-751	NA	+	43	8.56257e-15	7.67056
FR-180204	MAPK1, MAPK3	+	103	2.6675e-14	7.52345
Medetomidine	NA	+	28	4.33072e-14	7.45986
PD-173074	FGFR1, FGFR3	+	184	7.20446e-13	7.08006
MLS002607683	NA	+	8	7.25137e-13	7.07916
BRD-A03684405	NA	+	15	2.62453e-12	6.89867
THZ-2-98-01	NA	+	107	9.9032e-12	6.70744
AC1NWALF	ATP1A1	+	59	1.51641e-11	6.64497
AK-968/11369213	NA	+	22	2.54544e-11	6.56825
GSK-J2	NA	+	82	4.28174e-11	6.49035
RS-67333	HTR4	+	4	5.59867e-11	6.44983
R(+)-Terguride	DRD2, HTR2A, HTR2B	+	7	8.10788e-11	6.39347
CHEMBL2359798	NA	+	19	1.39005e-10	6.31057
Tubacin	HDAC6	+	8	1.57706e-10	6.29101
CHEMBL2152358	NA	+	22	2.12128e-10	6.24483
BRD-8899	NA	+	30	3.30509e-10	6.17515
AC1O9B1U	NA	+	9	5.0023e-10	6.10934
BRD-K00347265	NA	+	2	6.73646e-10	6.06165
CHEMBL2359459	NA	+	13	7.01194e-10	6.05521
Motesanib	FLT1, FLT4, KDR, KIT, RET, PDGFRB, PDGFRA	+	109	8.17175e-10	6.03052
AG-205/12836028	NA	+	7	8.61978e-10	6.02189
CHEMBL552425	DDR1	+	119	1.05056e-09	5.98979
2-(4-Chlorophenyl)-6-(methylthio)-4-oxo-3,4-dihydro-2H-1,3-thiazine-5-carbonitrile	NA	+	13	1.08636e-09	5.98434
Andrographolide	NA	+	24	1.08783e-09	5.98412
MK-5108	AURKA, AURKB	+	55	1.11788e-09	5.97968
Daminozide	NA	+	63	1.35842e-09	5.94785
N-(4-METHOXYPHENYL)-1-PHENYL-1H-PYRAZOL-3-AMINE	NA	+	12	1.38096e-09	5.94516
1-[4-(4-Bromophenyl)-1,3-thiazol-2-yl]piperidine-4-carboxamide	NA	+	3	1.38405e-09	5.94479
Rimantadine	NA	+	31	1.53769e-09	5.92752
BRD-K69589246	NA	+	1	1.98628e-09	5.88533
Fluphenazine	DRD2, DRD1	+	51	2.80773e-09	5.82782
CDK9 Inhibitor	NA	+	77	2.98778e-09	5.81744
BRD-K09426613	NA	+	3	3.52283e-09	5.78983
Resveratrol	PTGS1, PTGS2, SIRT1	+	141	3.89299e-09	5.77303
CPI-613	NA	+	21	4.74783e-09	5.7395
BRD-K14768034	NA	+	1	7.28054e-09	5.66666
Broad-Sai-045	NA	+	59	9.99182e-09	5.61214
Dacomitinib	EGFR, ERBB2, ERBB3, ERBB4	+	110	1.27085e-08	5.57039
MLS006011051	BRAF	+	135	1.32089e-08	5.56366
Berberine	NA	+	31	1.45594e-08	5.54665
BRD-K47558670	NA	+	3	1.60479e-08	5.5296
Veliparib	PARP1, PARP2	+	175	1.63888e-08	5.52591
CID 67066889	NA	+	9	1.73579e-08	5.51582
BRD-K57490099	NA	+	1	2.5912e-08	5.44494
SEW05685	NA	+	7	2.94663e-08	5.42201
Vinburnine	NA	+	24	2.99645e-08	5.41901
C28H30CIN5O4S	MET	+	28	3.52568e-08	5.38986
Castanospermine	NA	+	20	4.10081e-08	5.36264
BRD-K56452877	NA	+	1	4.15284e-08	5.36036
SU 11274	MET	+	99	4.96592e-08	5.32797
Valproic acid	ABAT, ALDH5A1, HDAC1, SCN1A, SCN3A	+	58	5.84912e-08	5.29815
E-Doxepin	HRH1, HRH2, SLC6A2, SLC6A4	+	9	5.95933e-08	5.29474
Domperidone	DRD2, DRD3	+	12	6.0431e-08	5.29219
Dihydroouabain	NA	+	5	6.2234e-08	5.28681
MLS002607669	NA	+	5	7.26651e-08	5.25838
PF-562271	PTK2, PTK2B	+	201	7.41173e-08	5.25474
MLS000063560	NA	+	22	7.7222e-08	5.24718
Retinol	RXRA, RXRB, RXRG	+	20	9.55756e-08	5.20774
BRD-K20497962	NA	+	1	9.61973e-08	5.20654
BRD-K84803513	NA	+	4	9.80509e-08	5.203
BRD-K90679612	NA	+	2	1.00174e-07	5.19901
TIE2 Kinase Inhibitor	NA	+	68	1.07482e-07	5.18591
4-Methylhistamine	NA	+	2	1.14906e-07	5.17345
TUL_XX087	NA	+	23	1.18664e-07	5.16744
MLS002729052	NA	+	6	1.21789e-07	5.16257
BRD-K50194167	NA	+	1	1.27494e-07	5.154
MLS003429134	NA	+	4	1.31099e-07	5.14877
SCHEMBL3092652	DPP4	+	42	1.37393e-07	5.13997
SCHEMBL618594	NA	+	113	1.58287e-07	5.1133
Enzastaurin	PRKCB	+	168	1.59944e-07	5.11134
BRD-K88114291	NA	+	2	1.73953e-07	5.09545
MLS001065847	NA	+	10	1.79167e-07	5.08986
BRD-K61268714	NA	+	1	1.80484e-07	5.08847
BRD-K10844902	NA	+	1	1.85476e-07	5.08329
ST070885	NA	+	6	2.2606e-07	5.04559
CHEMBL1884008	NA	+	6	2.33163e-07	5.03967
MLS002276518	NA	+	4	2.48964e-07	5.02711
HMN-214	FLT3, KDR, KIT, FLT4, PDGFRB, CSF1R, FLT1, RET	+	158	2.76781e-07	5.00675
SJ 172550	MDM4	+	29	2.97166e-07	4.99305
UNC 669	NA	+	57	3.30704e-07	4.97237
BRD-M66672790	NA	+	1	3.43458e-07	4.96503
ICI-204448	OPRK1	+	2	3.58222e-07	4.95685
ZINC01050108	NA	+	6	3.62919e-07	4.95432
Vinblastine	TUBB, TUBA4A, TUBB1, TUBB4A, TUBB8, TUBA1A, TUBB4B, TUBB3, TUBA1B, TUBB2A, TUBA3E, TUBA1C, TUBB6, TUBB2B	+	11	3.71739e-07	4.94965
SA-89763	NA	+	7	4.14164e-07	4.92857
Anastrozole	CYP19A1	+	31	4.26551e-07	4.92281
N-(3-Fluoro-4-((7-methoxyquinolin-4-yl)oxy)phenyl)-1-(2-hydroxy-2-methylpropyl)-5-methyl-3-oxo-2-phenyl-2,3-dihydro-1H-pyrazole-4-carboxamide	NA	+	77	4.27814e-07	4.92223
AC1MG5Y0	NA	+	7	5.6456e-07	4.86769
SB 239063	MAPK11, MAPK14	+	39	5.69466e-07	4.86598
LXR-623	NR1H2, NR1H3	+	16	5.99822e-07	4.8557
SA-432998	NA	+	6	6.28979e-07	4.84628
BRD-K71932341	NA	+	1	6.64781e-07	4.83528
BRD-K78432605	NA	+	2	6.74884e-07	4.83228
RO-194603	NA	+	8	6.77419e-07	4.83154
N-(3-Acetamidophenyl)-3-chlorobenzamide	NA	+	11	6.88817e-07	4.82821
BRD-K34447376	NA	+	1	7.92545e-07	4.8002
AC1LWZG4	NA	+	20	8.14396e-07	4.79475
BRD-K53315742	NA	+	1	8.55751e-07	4.78481
Emend	TACR1	+	6	1.0374e-06	4.746
Fraxidin Methyl Ether	CA12	+	5	1.04939e-06	4.74367
BRD-K39001644	NA	+	1	1.05433e-06	4.74272
SPOX1_000139	NA	+	5	1.09807e-06	4.73448
GSK-3 Inhibitor IX	NA	+	132	1.11413e-06	4.73154
BRD-K76381171	NA	+	2	1.15316e-06	4.72454
BRD-K44401329	NA	+	2	1.15448e-06	4.72431
BRD-K66442181	NA	+	1	1.17401e-06	4.7209
Diethyltoluamide	NA	+	6	1.23844e-06	4.71002
Paradol	NA	+	6	1.27715e-06	4.70375
BRD-K67526586	NA	+	6	1.3082e-06	4.69884
Probenecid	SLC22A6, SLC22A11, SLC22A8	+	16	1.33037e-06	4.69541
Riociguat	GUCY1A3, GUCY1B3, GUCY1A2	+	8	1.34556e-06	4.69309
BRD-K97101742	NA	+	2	1.63727e-06	4.6528
Parthenolide	NA	+	78	1.69731e-06	4.64537
4-Chloro-2-(imidazolin-2-yl)isoindoline	NA	+	4	1.79158e-06	4.6342
BRD-K27292311	NA	+	1	2.00815e-06	4.61054
BRD-K54323133	NA	+	1	2.12719e-06	4.59855
BRD-K34516743	NA	+	1	2.17755e-06	4.59367
CID_706244	NA	+	9	2.29894e-06	4.58235
BRD-K03548778	NA	+	1	2.37653e-06	4.5754
MLS001060826	NA	+	3	2.55153e-06	4.56051
Entinostat	HDAC1, HDAC8, HDAC10, HDAC3, HDAC4, HDAC7, HDAC5, HDAC9, HDAC2, HDAC6, HDAC11	+	269	2.59198e-06	4.5572
BRD-K62442112	NA	+	1	2.60794e-06	4.55591
VU-0402605	NA	+	12	2.71182e-06	4.5477
BRD-K90184854	NA	+	4	2.88362e-06	4.53475
CHEMBL461194	ALPL	+	7	2.95183e-06	4.52981
SPOX1_002285	NA	+	8	2.98151e-06	4.5277
BRD-K29312193	NA	+	1	2.98759e-06	4.52727
D-LACTITOL MONOHYDRATE	NA	+	7	3.06453e-06	4.52189
ST089307	NA	+	6	3.08409e-06	4.52054
Thioridazine	DRD2, HTR2A, DRD1, HTR2C, DRD3, DRD4	+	156	3.10383e-06	4.51919
Histamine 2HCl	HRH1	+	24	3.73098e-06	4.48007
BRD-K17491544	NA	+	1	3.78274e-06	4.47713
BRD-K59201357	NA	+	3	3.88645e-06	4.47135
BRD-K67798781	NA	+	1	3.92582e-06	4.46919
BRD-K84244541	NA	+	4	4.31207e-06	4.44907
Pronetalol	NA	+	2	4.38165e-06	4.44563
BRD-K82666260	NA	+	1	4.47602e-06	4.44105
STK111867	NA	+	7	4.73372e-06	4.42899
Fluoropyruvate	NA	+	41	4.87262e-06	4.42275
Tacedinaline	HDAC8, HDAC10, HDAC3, HDAC4, HDAC7, HDAC5, HDAC9, HDAC1, HDAC2, HDAC6, HDAC11	+	123	4.95756e-06	4.41902
CHEMBL1710685	NA	+	6	5.02451e-06	4.41612
Saracatinib	SRC, ABL1	+	215	5.08663e-06	4.41346
ZINC01037816	NA	+	4	5.10244e-06	4.41279
Benfluorex	HMGCR	+	24	5.29989e-06	4.40456
CHEMBL128444	NA	+	1	5.44684e-06	4.39863
BRD-K64551861	NA	+	1	5.59748e-06	4.3927
CHEMBL2362360	NA	+	11	5.85836e-06	4.38279
252916-29-3	KDR, FGFR1, PDGFRB, AURKA, AURKB, PDGFRA, FGFR2	+	11	6.09769e-06	4.37407
BRD-K16106362	NA	+	1	6.20115e-06	4.37039
PHA-665752	MET	+	111	6.20128e-06	4.37039
Pomalidomide	RBX1, CUL4A, DDB1, CRBN	+	29	6.30853e-06	4.36664
BRD-K25257305	NA	+	2	6.35811e-06	4.36493
CHEMBL2333339	NA	+	15	6.57219e-06	4.35769
Tranylcypromine	MAOA, MAOB, KDM1A	+	47	6.73978e-06	4.35217
BRD-K10436544	NA	+	46	6.9794e-06	4.34451
Anacetrapib (MK-0859)	NA	+	22	7.35873e-06	4.33287
L-Buthionine Sulfoximine	NA	+	5	7.91638e-06	4.31677
BRD-K35510956	NA	+	1	8.08291e-06	4.31217
BRD-K19405573	NA	+	2	8.76473e-06	4.29424
Broad-Sai-296	NA	+	63	8.77906e-06	4.29388
MLS003129893	NA	+	2	9.02611e-06	4.28771
PK04_101107	NA	+	5	9.1865e-06	4.2838
Nabumetone	PTGS2	+	8	9.23516e-06	4.28262
Triciribine	AKT1, AKT2, AKT3	+	35	9.25337e-06	4.28218
BRD-K16969565	NA	+	1	9.37167e-06	4.27936
PHA-767491	NA	+	111	1.037e-05	4.25677
BRD-K23802982	NA	+	4	1.06034e-05	4.25179
BRD-A31180007	NA	+	17	1.08631e-05	4.24637
ZINC04126477	NA	+	10	1.12267e-05	4.23898
Varespladib (LY315920)	PLA2G2A	+	6	1.14461e-05	4.23464
ALD1-H_000965	NA	+	5	1.15354e-05	4.23289
BRD-K51400578	NA	+	2	1.15636e-05	4.23234
BRD-A59808129-001-01-7	NR1H4, PGR, AR, NR3C1, NR3C2	+	11	1.19145e-05	4.22561
BRD-K34544769	NA	+	2	1.20732e-05	4.22263
BRD-K19108281	NA	+	2	1.21374e-05	4.22144
Griseofulvin		+	9	1.21828e-05	4.2206
Triazolothiadiazine, 41	NA	+	9	1.25641e-05	4.21365
PF-04620110	NA	+	18	1.26033e-05	4.21294
MLS002264449	NA	+	11	1.34429e-05	4.19836
Aliskiren	REN	+	31	1.34833e-05	4.19768
MLS002473819	NA	+	7	1.41529e-05	4.18669
SA-85290	NA	+	5	1.44529e-05	4.18192
Alpha-Tochopherol	NA	+	5	1.45338e-05	4.18065
Estradiol	ESR1, ESR2, NR1I2	+	136	1.47827e-05	4.17679
PK04_096316	NA	+	8	1.60932e-05	4.15742
BRD-K62748479-001-01-4	NA	+	6	1.62666e-05	4.15497
SCHEMBL6463149	CASP3	+	9	1.64684e-05	4.15215
FGIN1-27	TSPO	+	36	1.73847e-05	4.13974
Nitrendipine	CACNA1C, CACNA1D, CACNA2D1	+	37	1.76035e-05	4.13687
BRD-K59524902	NA	+	3	1.7813e-05	4.13416
tioconazole	NA	+	15	1.84404e-05	4.1262
AC1Q5RFA	NA	+	30	1.8558e-05	4.12474
MLS000582131	NA	+	6	1.88126e-05	4.1216
2-(2-Aminoethyl)pyridine	NA	+	3	1.9267e-05	4.1161
BRD-K32755775	NA	+	1	1.96171e-05	4.11194
BRD-K15923759	NA	+	4	2.0071e-05	4.10666
Linifanib	CSF1R, KDR, PDGFRB, FLT1, FLT3, FLT4, PDGFRA	+	177	2.07466e-05	4.099
BRD-K70012251	NA	+	1	2.15893e-05	4.08978
BRD-K81080300	NA	+	1	2.16509e-05	4.08912
BRD-K37073485	NA	+	2	2.2437e-05	4.08084
MLS001065839	NA	+	6	2.25803e-05	4.07936
T6117073	NA	+	14	2.33451e-05	4.07161
GSK-461364	PLK1	+	202	2.49052e-05	4.05651
CHEMBL2131444	NA	+	12	2.5185e-05	4.0539
BMS 641988	AR	+	23	2.53366e-05	4.0525
JNJ 10191584	HRH4	+	7	2.55544e-05	4.0505
BRD-K16752930	NA	+	1	2.65801e-05	4.04128
BRD-K14023438	NA	+	1	2.66127e-05	4.04099
Dexketoprofen	PTGS2, PTGS1	+	11	2.6667e-05	4.04052
UNC0638	NA	+	68	2.71615e-05	4.0362
MLS-0390851.0001	NA	+	11	2.74967e-05	4.03332
KUC104123	NA	+	9	2.81734e-05	4.02761
Deptropine	HRH1	+	1	2.83401e-05	4.02622
GSK-1904529A	IGF1R, INSR	+	121	2.94692e-05	4.01702
BRD-K00144236	NA	+	3	2.95089e-05	4.0167
BRD-K89364593	NA	+	1	2.9542e-05	4.01644
BRD-K26778237	NA	+	2	3.05482e-05	4.00854
PF-04217903	MET	+	155	3.0969e-05	4.0053
CHEMBL1728581	NA	+	6	3.12887e-05	4.00288
Coladonin	NA	+	9	3.27519e-05	3.99205
3,5-Bis(4-methylbenzylidene)piperidin-4-one	USP2, USP7, SENP2, USP1	+	72	3.40758e-05	3.98265
MLS003129738	NA	+	1	3.41295e-05	3.98227
BRD-K54302962	NA	+	3	3.43917e-05	3.98046
CHEMBL2142395	NA	+	3	3.48206e-05	3.97751
Losmapimod	MAPK14, MAPK11	+	17	3.64012e-05	3.96694
BRD-K54335715	NA	+	9	3.65358e-05	3.96606
BRD-K39376673-001-02-6	NA	+	2	3.67279e-05	3.96481
Isoliquiritigenin	GABBR1	+	38	3.68089e-05	3.96428
BRD-K75145803	NA	+	1	3.71234e-05	3.96225
BRD-K43256821	NA	+	5	3.72238e-05	3.96161
BRD32048	NA	+	38	3.93859e-05	3.94811
CPD000469235	NA	+	3	3.99932e-05	3.94444
MLS000106835	NA	+	6	4.08029e-05	3.93963
CX-5461	NA	+	117	4.09853e-05	3.93856
MLS002264457	NA	+	11	4.12545e-05	3.93699
ITK Inhibitor	ITK	+	93	4.23101e-05	3.93092
BRD-K32069250	NA	+	4	4.28736e-05	3.92774
BRD-K50965411	NA	+	1	4.29224e-05	3.92747
Amoxapine	SLC6A2, SLC6A4, DRD1, DRD2, DRD3, DRD4, HTR2A, HTR6, DRD5	+	39	4.39417e-05	3.92182
Masitinib	KIT, FGFR3, LYN, PDGFRA, PDGFRB	+	119	4.39801e-05	3.92161
MLS002607684	NA	+	5	4.42167e-05	3.92031
BRD-K30270755	NA	+	1	4.52645e-05	3.91467
BAS 02859604	NA	+	3	4.54837e-05	3.9135
CHEMBL3182395	MAP2K5, MAPK7	+	86	4.57859e-05	3.9119
LY 2183240	FAAH	+	62	4.5908e-05	3.91126
CHEMBL2132440	NA	+	1	4.65302e-05	3.90801
BRD-K14989056	NA	+	5	4.68214e-05	3.9065
BRD-K30155575	NA	+	2	4.70708e-05	3.90522
BRD-K80926963	NA	+	2	4.70997e-05	3.90507
SA-85377	NA	+	9	4.83618e-05	3.89867
MLS002264466	NA	+	13	4.88313e-05	3.89633
N-[2-(2-Chlorophenyl)-1,3-benzoxazol-5-yl]-2-(4-nitrophenoxy)acetamide	NA	+	5	4.92529e-05	3.89424
BRD-K02537686	NA	+	2	5.01785e-05	3.88973
STK721917	NA	+	14	5.03149e-05	3.88907
BRD-K72318460	NA	+	1	5.0778e-05	3.88684
GSK-2334470	PDPK1, PDK1	+	109	5.20583e-05	3.88079
FPL64176	CACNA1C	+	29	5.27112e-05	3.87776
SB590885	NA	+	92	5.27827e-05	3.87743
ALDA 1	ALDH2	+	26	5.44949e-05	3.86965
ML100	NA	+	21	5.79309e-05	3.85472
Felodipine	CACNA1C, CACNA1D, CACNA1S, NR3C2, CACNA1F	+	31	5.81652e-05	3.85373
BRD-K11231529	NA	+	1	5.85417e-05	3.85215
Rocuronium Bromide	NA	+	13	6.00701e-05	3.84584
BRD-K15146741	NA	+	1	6.07977e-05	3.84289
MLS001150507	NA	+	9	6.08953e-05	3.84249
JSH-23	RELA	+	23	6.13688e-05	3.84059
BRD-K91201009	NA	+	1	6.18344e-05	3.83874
Deacetoxy-7-oxisogedunin	HSP90AA1	+	8	6.29845e-05	3.83421
PK04_181167	NA	+	6	6.39641e-05	3.83041
Senicapoc	KCNN4	+	10	6.41166e-05	3.82983
TAK-715	MAPK14	+	119	6.61234e-05	3.82224
BRD-K20121961	NA	+	1	6.63096e-05	3.82154
CVF-SUMO-7	NA	+	9	6.72894e-05	3.81792
brivanib	NA	+	14	6.82012e-05	3.8146
BRD-K30267135	NA	+	6	7.00454e-05	3.80801
BRD-K72219469	NA	+	4	7.01905e-05	3.8075
Siramesine (hydrochloride)	NA	+	26	7.05784e-05	3.80613
Anidulafungin	NA	+	14	7.22316e-05	3.8004
BRD-K07026322	NA	+	1	7.24396e-05	3.79969
BRD-K51556300-001-01-9	NA	+	39	7.31041e-05	3.79742
Triazine Scaffold, 50	NA	+	4	7.32861e-05	3.79681
3,3-Dimethyl-6-{[(5-methyl-3-phenyl-1,2-oxazol-4-yl)carbonyl]amino}-7-oxo-4-thia-1-azabicyclo[3.2.0]heptane-2-carboxylic acid	NA	+	5	7.68757e-05	3.78493
ST024029	NA	+	8	7.92058e-05	3.7775
BRD-K96396151	NA	+	11	7.92758e-05	3.77728
Vardenafil	PDE5A	+	28	8.0496e-05	3.77347
Acetylsalicylanilide	NA	+	7	8.27723e-05	3.76651
BRD-K73459720	NA	+	2	8.34951e-05	3.76434
BRD-K80848948	NA	+	2	8.49608e-05	3.75999
Pergolide	DRD1, DRD2, ADRA2A, ADRA2B, ADRA2C, DRD3, DRD4, DRD5, HTR1A, HTR1B, HTR1D, HTR2A, HTR2B, HTR2C	+	13	8.72854e-05	3.75323
BRD-A70591769	NA	+	7	8.99933e-05	3.74557
Tretinoin	RARG, RARA, RARB, RORB	+	85	9.15516e-05	3.74126
AC1L99UL	NA	+	11	9.20303e-05	3.73995
BRD-K90381642	NA	+	3	9.25913e-05	3.73842
BRD-K94346523	NA	+	1	9.28268e-05	3.73778
BRD-K70638773	NA	+	4	9.33912e-05	3.73625
BRD-K40623364	NA	+	1	9.63827e-05	3.72831
Nafamostat Mesylate	NA	+	17	9.85268e-05	3.72276
BRD-K29737933	NA	+	1	9.88539e-05	3.72193
Luteolin	NA	+	24	9.98572e-05	3.71938
BRD-K70663894	NA	+	2	0.00010058	3.71756
Enalapril	ACE	+	40	0.000100935	3.71667
Olprinone (Hydrochloride)	NA	+	13	0.000101417	3.71546
Cholic acid	CES1, FECH, PLA2G1B	+	32	0.000102018	3.71397
GBR12783	NA	+	5	0.000102556	3.71264
SRC Kinase Inhibitor II	NA	+	5	0.000103172	3.71112
Rigosertib	PLK1, CDK1, FLT1, FYN, PDGFRA, PLK2, SRC, F2R	+	123	0.00010418	3.70866
BL003-049-HDAC3	NA	+	25	0.000105416	3.70567
Propantheline	CHRM1, CHRM3, CHRM2	+	7	0.000105857	3.70461
CHEMBL565810	NA	+	4	0.000107493	3.70072
AC1L1IKY	NA	+	4	0.000107988	3.69956
MLS003130357	NA	+	1	0.000108565	3.69821
BRD-K16436767	NA	+	2	0.00010898	3.69723
ACON1_001667	NA	+	9	0.000110811	3.693
Etiocholanolone	NA	+	1	0.000111518	3.69138
2-(4-(4-Chloro-1,2-diphenylbut-1-en-1-yl)phenoxy)-n,n-dimethylethanamine	ESR1	+	41	0.000112359	3.68947
Ciclopirox	ATP1A1	+	4	0.000113011	3.688
BRD-K28040935	NA	+	6	0.000114237	3.68525
BRD-K18976419	NA	+	1	0.000115743	3.68192
NCGC00025322-01	GRM5	+	7	0.000118824	3.67522
BRD-K28508449	NA	+	3	0.000121197	3.67016
BRD-K99149118	NA	+	1	0.000121375	3.66979
SR-03000001971	NA	+	8	0.000123139	3.6661
CHEMBL398733	NA	+	7	0.000125779	3.66067
Nilotinib	ABL1, KIT, BCR	+	185	0.000126201	3.65981
BRD-K15650895	NA	+	1	0.000127746	3.65669
AC1LHZKN	NA	+	8	0.000128251	3.65568
CHEMBL2136684	NA	+	2	0.000129531	3.65313
Repaglinide	ABCC8, KCNJ11	+	24	0.000129588	3.65302
BRD-K39728090	NA	+	1	0.000130622	3.65098
MLS003587251	NA	+	12	0.000132666	3.64699
Dorzolamide HCL	NA	+	24	0.000132776	3.64678
BRD-K93852877	NA	+	1	0.000132992	3.64636
Tazarotene	RARA, RARB, RARG	+	33	0.000137577	3.63763
4L7B	KEAP1	+	36	0.000138219	3.63643
BRD-K13513398	NA	+	1	0.000139347	3.63434
PRIMA 1	ACHE	+	21	0.000139591	3.63389
CHEMBL3186197	IGF1R, INSR	+	32	0.00014255	3.62848
Vindesine	NA	+	9	0.000146143	3.62204
Levcycloserine	NA	+	1	0.000147118	3.62032
Camostat Mesilate	NA	+	16	0.000149119	3.61683
BRD-K00150267	NA	+	16	0.000150818	3.61389
MLS002473667	NA	+	1	0.000151071	3.61346
Cevimeline hydrochloride	NA	+	22	0.00015218	3.61156
MLS002264471	NA	+	2	0.000161007	3.59691
SUGA2_000113	NA	+	4	0.00016156	3.59602
Altanserin	HTR2A	+	21	0.000163167	3.59345
AO-081/15245014	NA	+	15	0.000164182	3.59183
Seliciclib	CDK2, CDK9, CDK7, CDK1, CDK5	+	143	0.000165597	3.58959
Pidotimod	NA	+	22	0.000171378	3.58064
SB239063	MAPK11, MAPK14	+	73	0.000172054	3.57961
GW-5074	RAF1	+	93	0.000172137	3.57948
BRD-K34755514	NA	+	1	0.000172681	3.57866
916985-21-2	NA	+	24	0.000172837	3.57842
BRD-K56987347	NA	+	1	0.000173005	3.57817
Vernakalant (Hydrochloride)	NA	+	12	0.000176497	3.57294
BRD-K04718515	NA	+	1	0.000178359	3.57019
CHEMBL2355627	NA	+	1	0.000178803	3.56954
Cyclobenzaprine	HTR2A, HTR2C	+	22	0.000178855	3.56947
ZINC01041848	NA	+	8	0.00018267	3.56393
E319	NA	+	40	0.000182799	3.56375
BRD-K85565420	NA	+	7	0.000184857	3.56081
BRD-K19061245	NA	+	1	0.000187989	3.55639
BRD-M92802283	NA	+	1	0.000188015	3.55636
MLS-0390932.0001	NA	+	5	0.00018982	3.55385
JW 55	NA	+	66	0.000190714	3.55261
Pifithrin MU	HSPA1A, TP53	+	76	0.000191079	3.55211
S1RA (hydrochloride)	NA	+	13	0.000191755	3.55118
Necrostatin	RIPK1	+	35	0.000201362	3.53829
BRD-K48005755	NA	+	2	0.000201931	3.53755
SDZ NKT 343	NA	+	18	0.000201978	3.53749
Apafant	PTAFR	+	25	0.000203412	3.53562
BRD-K04371396	NA	+	1	0.000204391	3.53435
MW-STK33-97	NA	+	28	0.000204417	3.53431
221243-77-2	NA	+	5	0.0002071	3.53087
BRD-K58282082	NA	+	1	0.000212823	3.52365
MEGXP0_001444	NA	+	8	0.000214551	3.52151
AC1NSM0X	P2RX1	+	26	0.000215213	3.52069
BRD-K88272013	NA	+	1	0.000215502	3.52033
BRD-K36091499	NA	+	3	0.000215614	3.5202
Pyrrolidine Dithiocarbamate	HSD11B1	+	11	0.000218703	3.51642
SCHEMBL17378613	CSF1R	+	117	0.000219768	3.51513
WH-4-023	ABL1, SRC	+	40	0.000221009	3.51364
BRD-K99447056	NA	+	1	0.000225351	3.50846
BRD-K78777980	NA	+	3	0.000236966	3.49507
SGI-1776	PIM1, PIM3, PIM2	+	102	0.000238322	3.49355
AG-205/37268006	NA	+	5	0.000238622	3.49321
Nicotin-Amide	PARP1	+	34	0.000242595	3.4888
Dexlansoprazole	ATP4A, ATP4B	+	8	0.000243224	3.48811
16Beta-bromoandrosterone	G6PD	+	23	0.000244272	3.48696
BRD-K15626512	NA	+	1	0.000250875	3.47982
SA-103123	NA	+	13	0.000254384	3.4761
BRD-K43433419	NA	+	2	0.000255212	3.47523
PHNFXXZEKWQHDX-UHFFFAOYSA-N	NA	+	2	0.000260299	3.46993
BRD-K41326905	NA	+	1	0.000262324	3.46785
MLS003129346	NA	+	7	0.000271699	3.4584
CHEMBL3109371	NA	+	7	0.00028736	3.44327
Epigalocatechin Gallate	FASN	+	71	0.000288271	3.44242
BRD-K44968548	NA	+	3	0.000297305	3.43406
BRD-K83390709	NA	+	1	0.000301651	3.43013
AC1L1I5D	OPRD1	+	1	0.000303751	3.42824
T 98475	GNRHR	+	13	0.000308227	3.42427
UNII-5J49Q6B70F	TUBB	+	9	0.000310076	3.42264
BRD-K43580610	NA	+	1	0.000312564	3.42047
15D-PGJ2	PPARG	+	25	0.000313531	3.41963
BRD-K20862010	NA	+	1	0.000319041	3.41489
BRD-K29253390	NA	+	2	0.000323587	3.41103
BRD-K19033697	NA	+	1	0.000327567	3.4077
YL-52	NA	+	1	0.000330477	3.40528
CHEMBL593506	CHRM5	+	10	0.000330592	3.40519
BRD-K30644784	NA	+	1	0.000330783	3.40503
BRD-K76999748	NA	+	7	0.000333215	3.40303
ALX-5407	SLC6A9	+	13	0.000337358	3.39965
Curcumin	PTGS1, PTGS2	+	104	0.000340436	3.39717
Enalaprilat	ACE	+	2	0.000346014	3.39272
BRD-K23506413	NA	+	2	0.000347886	3.39124
Scopolamine	CHRM2, CHRM1, CHRM3, CHRM4	+	4	0.000348805	3.39052
Huperzine-A	ACHE	+	6	0.000354677	3.38594
lapatinib	EGFR, ERBB2	+	7	0.000354757	3.38588
Acitretin	RARA, RXRG, RARB, RARG, RXRA, RXRB	+	15	0.000356691	3.38438
BRD-K59983542	NA	+	1	0.000361105	3.38101
BRD-K62357899	NA	+	1	0.000363362	3.37929
BRD-K71805031	NA	+	1	0.000363494	3.37919
Ethamivan	NA	+	12	0.000364719	3.37827
Anacardic acid	NA	+	59	0.000365103	3.37798
Ethoprophos	ACHE	+	4	0.000366713	3.37677
BRD-K38594532	NA	+	10	0.00036707	3.3765
BRD-K79779816	NA	+	5	0.00036955	3.37465
Fludrocortisone	NR3C2	+	3	0.000370701	3.37379
Ipriflavone	NA	+	8	0.000373614	3.37164
BRD-K44410738	NA	+	9	0.000376452	3.36955
BRD-K50058777	NA	+	2	0.000376798	3.3693
BRD-K92810472	NA	+	1	0.00038153	3.36586
Calcitriol	VDR	+	53	0.000382077	3.36546
DASA-58	PKM	+	35	0.000390652	3.35933
BRD-K40439253	NA	+	1	0.00040529	3.34916
BRD-K42696220	NA	+	2	0.000411194	3.34515
Promethazine	HRH1	+	18	0.000414726	3.34277
BRD-K04574057	NA	+	1	0.000421945	3.33798
AC1LFTYS	NA	+	4	0.000422948	3.33732
BRD-K89674009	NA	+	1	0.000428211	3.33388
Carprofen	PTGS2, PTGS1	+	15	0.000431341	3.33186
Bardoxolone Methyl	PPARG, IKBKB, KEAP1, NFE2L2	+	37	0.000434037	3.33012
BRD-K74728819-019-01-3	NA	+	5	0.000439592	3.32658
Emedastine	HRH1	+	26	0.000441399	3.32544
BRD-K05562558	NA	+	12	0.000441814	3.32518
2-Chloro-n-(1-phenyl-3-propyl-1H-pyrazol-5-yl)acetamide	NA	+	11	0.000444239	3.32365
Dexrazoxane	TOP2A, TOP2B	+	11	0.000444538	3.32346
Nicotinyl Alcohol	NA	+	1	0.000445999	3.32255
BRD-K84586204	NA	+	1	0.000449093	3.32062
BAS 02002358	GPER1	+	20	0.000450321	3.31986
BRD-K50011261	NA	+	4	0.000462733	3.31226
BRD-K24734706	NA	+	1	0.000462977	3.31211
BRD-K27817736	NA	+	1	0.000468367	3.30887
BRD-K19358815	NA	+	2	0.000469728	3.30806
CBIOL_001848	RARA	+	20	0.000472962	3.30614
BSPBIO_001473	RYR1	+	6	0.000474832	3.30503
Diphenidol	CHRM1, CHRM3, CHRM4	+	23	0.000481018	3.3014
BRD-K90410459	NA	+	1	0.000481771	3.30096
3-Phenyl-1H-pyrazole-5-carboxylic acid	NA	+	5	0.000483521	3.29994
Glafenine	CFTR	+	13	0.000484495	3.29938
Golvatinib (E7050)	MET, KDR	+	18	0.000492064	3.29503
BRD-K46276961	NA	+	1	0.000499246	3.29095
BRD-K41389876	NA	+	1	0.000511621	3.28406
BRD-K16026651	NA	+	2	0.000512419	3.28362
Sunitinib	CSF1R, KIT, FLT3, PDGFRB, PDGFRA, KDR, FLT1, FLT4, RET	+	85	0.000513213	3.28318
BRD-K73945663	NA	+	6	0.00052368	3.27749
CHEMBL2135770	NA	+	17	0.000535882	3.27098
BRD-K09023525	NA	+	1	0.000541054	3.26826
SCHEMBL17783952	NA	+	1	0.000543905	3.26677
BRD-K44660322	NA	+	1	0.000544472	3.26648
BRD-K05469482	NA	+	3	0.000546401	3.26548
GW-0742	PPARD	+	8	0.000551867	3.26266
2-Propen-1-amine, 3-(4-bromophenyl)-n,n-dimethyl-3-(3-pyridinyl)-	SLC6A4	+	1	0.000556337	3.26037
Benzenethanol, |a,4-dihydroxy-3-ethoxy-	NA	+	5	0.000569832	3.25357
BRD-K98832554	NA	+	1	0.000571956	3.25251
Lithocholic acid	NR1I2, VDR	+	12	0.000572449	3.25226
BRD-K44953633	NA	+	1	0.00057527	3.25087
BRD-K32128027	NA	+	1	0.000576636	3.25019
BRD-K18832733	NA	+	3	0.000580946	3.24807
Azasetron	HTR3A	+	8	0.000583668	3.24674
AC1LWZG4	NA	+	1	0.000588147	3.24457
S18986	NA	+	13	0.000593799	3.24184
IN1152	NA	+	13	0.000597833	3.23991
BRD-K77983109	NA	+	2	0.000601175	3.23832
16Beta-hydroxydisitoxigenin	ATP1A1	+	19	0.000608872	3.23469
BIO2_000330	NA	+	6	0.000620693	3.2292
MLS002725684	NA	+	12	0.000624435	3.22748
BRD-K39049859	NA	+	2	0.000630837	3.22456
79836-45-6	SLC6A4	+	4	0.000640093	3.22038
BRD-K08887444	NA	+	4	0.000642428	3.21934
N-(2-Amino-phenyl)-nicotinamide	NA	+	5	0.000647453	3.21711
BRD-K02589376-001-01-9	NA	+	5	0.000649976	3.21599
Diphenhydramine	HRH1	+	5	0.000652991	3.21466
BRD-K78269577	NA	+	1	0.000658587	3.21221
6-Methyl-n,4-diphenylquinazolin-2-amine	NA	+	9	0.000670621	3.20701
BRD-K22886798	NA	+	1	0.000672939	3.20601
SPOX1_000836	NA	+	10	0.000687366	3.1999
CGP-52432	GABBR1	+	9	0.000693105	3.19751
BRD-K05273600	NA	+	2	0.000693941	3.19716
ACON1_001912	NA	+	4	0.000695862	3.19636
NCGC00170203-01	NA	+	11	0.000700706	3.19436
BRD-K90974935	NA	+	1	0.000708928	3.19099
SCHEMBL11977669	NA	+	4	0.000712271	3.18963
Ricolinostat	NA	+	123	0.000713129	3.18928
BRD-K85158753	NA	+	1	0.000714091	3.18889
BRD-K72913684	NA	+	1	0.000720171	3.18644
SA-89210	NA	+	5	0.000723762	3.185
Pravastatin	HMGCR	+	19	0.000727754	3.18341
BRD-K80718156	NA	+	2	0.000728937	3.18294
HMS3267E16	ADORA3	+	5	0.000744139	3.17696
AB00540133	NA	+	16	0.000755226	3.17267
BRD-K68167702	NA	+	1	0.000755576	3.17253
Glycocholic acid	NA	+	10	0.000755864	3.17242
Iloperidone	DRD2, HTR2A, HTR1A, HTR6, HTR7	+	8	0.000764943	3.16895
BRD-K70470333	NA	+	1	0.000776375	3.16464
PCI-32765	BTK	+	129	0.000780275	3.16318
Amlodipine	CACNA1C, CACNA1D, CACNA1S, CACNA2D1, CACNA1F	+	33	0.000782395	3.16239
BRD-K55896440	NA	+	2	0.000783629	3.16193
MLS003129344	NA	+	2	0.000783663	3.16192
BRD-K51083659	NA	+	6	0.000786155	3.161
Amifostine	NA	+	6	0.000788619	3.16008
SC-514	IKBKB	+	8	0.000805071	3.15406
MLS003129334	NA	+	1	0.000806565	3.15352
BRD-K72623425	NA	+	1	0.000808484	3.15283
BRD-K52044217	NA	+	1	0.000830104	3.14512
SPECTRUM_000898	NR3C1	+	17	0.000830315	3.14504
BRD-A24396574-001-01-5	NA	+	144	0.000832343	3.14433
AG1295	FLT3	+	11	0.000833471	3.14393
Ovasterol-beta	ESR1	+	11	0.000837015	3.14269
Indoprofen	PTGS1, PTGS2	+	19	0.00084927	3.13843
MLS001060802	NA	+	8	0.000853821	3.13687
BRD-K96113587	NA	+	2	0.000859619	3.13488
N-(4-Methoxybenzyl)-1-(naphthalen-1-yl)methanamine	NA	+	5	0.000862011	3.13407
Lorcaserin HCl	HTR2C	+	13	0.000868074	3.13201
MLS000682490	OPRK1	+	6	0.000870076	3.13133
TIBOLONE	NA	+	28	0.000879755	3.12808
BRD-K36767861	NA	+	6	0.000880786	3.12774
SCHEMBL12187882	PTPN1, PTPN11	+	13	0.000885101	3.1263
BRD-K42173890	NA	+	2	0.000886907	3.1257
Hydroxycamptothecin	TOP1	+	4	0.000889676	3.12478
Metanephrine	NA	+	3	0.000892198	3.12395
MEGXM0_000282	NA	+	5	0.000894419	3.12322
SA-90024	NA	+	3	0.000900795	3.12113
Avrainvillamide	NA	+	20	0.000907001	3.11911
MLS001176107	NA	+	9	0.000907779	3.11885
AC1O1EQ5	NA	+	8	0.000913819	3.1169
CBDIVE_007485	NA	+	6	0.000923005	3.11395
BRD-K29648963	NA	+	1	0.000923905	3.11366
BRD-K92370559	NA	+	3	0.000933437	3.11063
Voglibose	NA	+	13	0.000937492	3.10935
BRD-K70595737	NA	+	1	0.000938215	3.10912
BRD-K42438139	NA	+	1	0.000954179	3.10414
Ergoatetrine	HTR2A	+	9	0.000958696	3.10274
MK-0812	NA	+	20	0.000961391	3.10191
BRD-K55073475	NA	+	2	0.000969675	3.09937
BRD-K53592093-001-01-3	NA	+	8	0.00097089	3.099
CHEMBL212197	HTR2A	+	6	0.000977997	3.09683
BRD-K64478813	NA	+	1	0.000987631	3.09393
MEGXP0_001658	NA	+	12	0.000987928	3.09384
BRD-K75291656	NA	+	1	0.000993586	3.09214
2-(3,4-Dichlorophenyl)-2,3-dihydro-1,3-benzoxazole	NA	+	9	0.000997624	3.09094
MLS003129504	NA	+	1	0.00100379	3.08911
Flubendazole	TUBB	+	13	0.00100839	3.08775
BRD-K99344911	NA	+	1	0.00101035	3.08717
BRD-K00175211	NA	+	1	0.00102579	3.08266
NVP-AEW541	IGF1R	+	36	0.00102833	3.08193
BRD-K31485493	NA	+	1	0.00102871	3.08181
CHEMBL1617726	NA	+	22	0.00102977	3.08151
BRD-K84679731	NA	+	5	0.00103207	3.08085
Linopirdine	KCNQ2, KCNQ3	+	23	0.001033	3.08058
BRD-K40522524	NA	+	1	0.00104233	3.0779
BRD-K31931379	NA	+	7	0.00104666	3.07666
SUGA1_010490	NA	+	6	0.00104819	3.07623
BRD-K18032654	NA	+	1	0.00105231	3.07506
1,2,3,4,5,6-Hexabromocyclohexane	JAK2	+	4	0.00106145	3.07248
BRD-K11620284	NA	+	1	0.00106688	3.07095
BRD-K30511626	NA	+	8	0.00106773	3.07071
BRD-K69261014	NA	+	1	0.0010702	3.07003
BRD-K24789695	NA	+	2	0.00107334	3.06915
BRD-K87400432	NA	+	1	0.00108029	3.06722
Anandamide	CNR1, CNR2, TRPV1	+	20	0.00108559	3.06576
SMR000798352	NA	+	9	0.00108748	3.06524
IWR-1-ENDO	TNKS, TNKS2	+	44	0.00109011	3.06452
BRD-K00248354	NA	+	23	0.00109657	3.06275
BRD-K91677732	NA	+	7	0.00111449	3.0579
MW-A1-14	NA	+	14	0.00111473	3.05783
SMR000651464	NA	+	12	0.00112668	3.05463
BRD-K06716139	NA	+	1	0.00112858	3.05413
BRD-K42960120	NA	+	1	0.00113206	3.0532
PNU-22394	HTR2A, HTR2B, HTR2C	+	1	0.00114025	3.05104
OMDM-2	NA	+	7	0.0011524	3.04786
Ivachtin	CASP3	+	10	0.00115439	3.04734
CHEMBL2134091	NA	+	1	0.0011561	3.04689
MLS003129758	NA	+	2	0.00116154	3.04548
BRD-K89427926	NA	+	1	0.00116629	3.04425
MLS000729783	OPRK1	+	3	0.00117158	3.04289
BRD-K85946956	NA	+	6	0.0011724	3.04268
MLS-0315821.0002	NA	+	2	0.00117604	3.04175
BRD-K86312065	NA	+	2	0.00120366	3.03475
BRD-K88243749	NA	+	1	0.00122715	3.02892
CHEMBL2357432	NA	+	6	0.00123684	3.02654
MEGXM0_000433	NA	+	11	0.00124154	3.0254
Farnesylthioacetic acid	NA	+	11	0.00124352	3.02491
ST012030	NA	+	6	0.00124454	3.02466
Rivaroxaban	F10	+	8	0.00124974	3.0234
BRD-K11868205	NA	+	2	0.0012521	3.02283
BRD-K16323731	NA	+	1	0.00126282	3.02025
Isonicotinohydroxamic acid	NA	+	14	0.00126301	3.02021
BRD-K83816656	NA	+	10	0.00126648	3.01938
BRD-K91063002	NA	+	4	0.00126922	3.01872
CCG-214295	NA	+	10	0.00127084	3.01833
BRD-K03651051	NA	+	1	0.0012753	3.01727
20554-84-1	NA	+	14	0.0012771	3.01684
CHEMBL1271117	NA	+	3	0.00127797	3.01664
BRD-K74663820-019-01-9	NA	+	1	0.00128798	3.01427
AC1MQIYX	NA	+	7	0.00128802	3.01426
BRD-A69421747	NA	+	22	0.00128869	3.01411
Loxapine	DRD2, DRD3, DRD4, HTR2A, HTR2C, DRD1, HRH1, HTR6	+	15	0.00129178	3.01338
BRD-K69449860	NA	+	1	0.00130623	3.01
ST50591990	NA	+	9	0.00130952	3.00924
Helveticoside	NA	+	3	0.00131319	3.00839
Kinetin Riboside	NA	+	47	0.00134428	3.00127
BRD-K17890048	NA	+	8	0.00135036	2.9999
BRD-K17661785	NA	+	1	0.00135328	2.99924
MLS003448149	NA	+	47	0.00136233	2.99721
Suprofen	PTGS1, PTGS2	+	14	0.00137306	2.99481
Veliparib (ABT-888)	NA	+	18	0.00137542	2.99429
BRD-K05994859	NA	+	1	0.00139782	2.98936
Troleandomycin		+	3	0.00142322	2.98385
2-(1-Pyrrolidinyl)-4(3H)-quinazolinone	NA	+	4	0.00142424	2.98363
CHEMBL2137269	NA	+	11	0.00143767	2.98076
BRD-K81665681	NA	+	2	0.00143982	2.9803
BRD-K79746073	NA	+	1	0.00144519	2.97916
BRD-K33165698	NA	+	1	0.00144864	2.97843
SCHEMBL14976663	NA	+	7	0.00145938	2.97617
BRD-K21389281	NA	+	1	0.00146435	2.97512
BRD-K49452151	NA	+	6	0.00146554	2.97487
Palovarotene	RARG	+	29	0.00146711	2.97455
Alimta	TYMS, DHFR, GART	+	19	0.00147405	2.9731
Aminolevulinic acid	ALAD	+	24	0.00147665	2.97256
BRD-K19303070	NA	+	1	0.00147989	2.97188
BRD-K53642448	NA	+	3	0.00147996	2.97187
Almorexant (hydrochloride)	NA	+	11	0.00149024	2.96974
BRD-K72713245	NA	+	1	0.00149088	2.96961
AC1O9I2Y	NA	+	8	0.00149989	2.96776
BRD-K63933178	NA	+	1	0.0015207	2.96352
Bisoprolol	ADRB1	+	24	0.00152914	2.96182
CHEMBL2131985	NA	+	12	0.00153165	2.96131
BRD-K71982936	NA	+	2	0.00153364	2.96091
vinorelbine	TUBB	+	14	0.00153678	2.96028
BRD-K46241566	NA	+	1	0.00155208	2.95723
2-Cyano-3-(3,4-dihydroxyphenyl)-n-phenylprop-2-enamide	EGFR	+	9	0.00159703	2.94842
BRD-K48918933	NA	+	1	0.00160661	2.94657
AC1LDJYQ	NA	+	6	0.00160927	2.94606
BRD-K07768565	NA	+	1	0.00161069	2.94578
Tozasertib	AURKA, AURKB, ABL1, AURKC, BCR, FLT3, JAK2	+	43	0.00161301	2.94534
BRD-K20469405	NA	+	1	0.00161679	2.94461
BRD-K44465671	NA	+	1	0.00164218	2.93979
BRD-K81554246	NA	+	2	0.00164745	2.9388
BRD-K80204885	NA	+	1	0.00164852	2.9386
7-Hydroxyflavone	NA	+	5	0.00167202	2.9342
CHEMBL565584	NA	+	9	0.00168304	2.93217
SMP2_000006	NA	+	4	0.00169759	2.92949
Dioxane	NA	+	2	0.00170394	2.92833
59826-53-8	NA	+	18	0.0017091	2.92739
BRD-K22109269	NA	+	1	0.00171066	2.92711
BRD-K31284555	NA	+	2	0.00171364	2.92656
ML089	NA	+	4	0.00171614	2.92611
AMG-208	MET	+	8	0.00174888	2.92023
CHEMBL610781	NA	+	17	0.0017559	2.91898
BRD-K75051049	NA	+	4	0.0017631	2.9177
BRD-K11833731	NA	+	1	0.00176346	2.91764
BRD-A73847809	NA	+	4	0.00177344	2.91588
2-Hydroxyimipramine	NA	+	3	0.00177869	2.91496
Dextromethorphan	SIGMAR1, SLC6A4, GRIN2A	+	19	0.00180776	2.90989
SR 33805 oxalate	NA	+	33	0.00180969	2.90956
ARG-TCRUZI2-9	NA	+	4	0.00181084	2.90936
BRD-K84003657	NA	+	2	0.00181256	2.90906
SA-103006	NA	+	15	0.00184339	2.90379
ST005177	NA	+	7	0.00184723	2.90314
134052-66-7	GRM1, GRM5	+	6	0.00185603	2.90165
ANANDAMIDE (20:3,N-6)	CNR1, CNR2, TRPV1	+	5	0.00186286	2.9005
BRD-K98339888	NA	+	6	0.00186776	2.89967
MLS-0315771.0002	NA	+	11	0.00187436	2.89857
Podofilox	NA	+	77	0.00187933	2.89774
Aminoglutethimide	CYP19A1, CYP11A1	+	19	0.00189248	2.89555
N,N-Dimethyl-n'-{5-[(2-methyl-4-quinolyl)thio]-1,3,4-thiadiazol-2-yl}iminoformamide	NA	+	14	0.00189863	2.89453
Gabazine	GABRA1	+	2	0.00190035	2.89425
BRD-K30936057	NA	+	1	0.00190724	2.89311
Piracetam	NA	+	17	0.00191061	2.89256
BRD-K20949245	NA	+	1	0.00191567	2.89172
GNF-PF-5186	NA	+	13	0.00192395	2.89037
SB590885	BRAF	+	49	0.00192597	2.89004
Imiquimod	TLR7, TLR8	+	23	0.00192813	2.88969
852475-26-4	NA	+	67	0.00193521	2.88853
BRD-K85119394	NA	+	3	0.00195337	2.88559
Trimetozine	NA	+	8	0.00195853	2.88477
CHEMBL2137336	NA	+	8	0.00196469	2.88378
CHEMBL2135140	NA	+	1	0.00197581	2.882
BRD-K38740852	NA	+	1	0.00199363	2.87917
Quipazine	NA	+	14	0.00200271	2.87773
VU0413238-1	NA	+	3	0.00201047	2.87651
BRD-K35669573	NA	+	35	0.00201132	2.87638
Suadian	NA	+	1	0.0020152	2.87577
Flumazenil	GABRA1, GABRA2, GABRA3, GABRA5, GABRA4, GABRA6, GABRB1, GABRB2, GABRB3, GABRD, GABRE, GABRG1, GABRG2, GABRG3, GABRP, GABRQ	+	15	0.0020202	2.87499
CHEMBL2360967	NA	+	15	0.00203368	2.87289
BRD-K21987633	NA	+	1	0.00203849	2.87214
TRAMIPROSATE	NA	+	5	0.00205099	2.87021
CHEMBL2356468	NA	+	8	0.00207204	2.86698
BRD-K60297835	NA	+	10	0.00208366	2.86521
Cinoxacin		+	21	0.00208491	2.86502
Palmitoyl Carnitine	NA	+	11	0.00211173	2.86097
BRD-K65482654	NA	+	1	0.00211176	2.86097
Pantoprazole	ATP4A, ATP4B	+	22	0.00212283	2.85931
BRD-K83874987	NA	+	2	0.00214814	2.85555
LE-135	RARB	+	51	0.00214891	2.85543
Clomipramine	SLC6A4, SLC6A2	+	24	0.00215003	2.85527
2,8-Dinitroimipramine	NA	+	5	0.00216861	2.85253
BRD-K30436233	NA	+	2	0.00217677	2.85134
Cytosporone B	NR4A1	+	23	0.00218529	2.8501
Rifabutin	NA	+	31	0.00218745	2.84978
BRD-K81631939	NA	+	1	0.00218745	2.84978
CHEMBL1271220	NA	+	5	0.00219347	2.84891
SCHEMBL16980377	NA	+	40	0.00219696	2.8484
Procainamide	SCN5A, SCN1A, SCN2A, SCN3A, SCN4A, SCN7A, SCN8A, SCN9A, SCN10A, SCN11A	+	17	0.00221138	2.84632
PCL2_000350	NA	+	12	0.00221872	2.84527
BRD-K85088178	NA	+	2	0.00222518	2.84434
BRD-K15790516	NA	+	3	0.00223844	2.84245
BRD-K46769156	NA	+	3	0.00224512	2.8415
MIGLITOL	NA	+	4	0.0022788	2.83675
BRD-K07237640	NA	+	2	0.00229037	2.83513
PRL-3InhibitorI	PTP4A3	+	43	0.00231126	2.83223
BRD-K97741410	NA	+	1	0.00233332	2.82919
Pregnenolone	NA	+	16	0.00235963	2.8256
Etifenin	NA	+	6	0.00236096	2.82542
Nomilin	NA	+	2	0.00238368	2.82235
Phenethylisothiocyanate	CYP2E1	+	25	0.00241348	2.81836
BRD-K77953075	NA	+	1	0.00241678	2.81792
BRD-K35854261	NA	+	2	0.00241958	2.81755
ACON1_002163	NA	+	9	0.00243045	2.81611
CID 78428958	CACNA1C, CACNA1D, CACNA2D1	+	3	0.0024317	2.81594
BRD-K55290744	NA	+	2	0.00244389	2.81434
BRD-K57277442	NA	+	1	0.00244401	2.81432
Hexamethylenebisacetamide	NA	+	4	0.00245317	2.81312
AC1M5YQH	NA	+	11	0.0024997	2.80707
OM137	NA	+	7	0.0025014	2.80685
BRD-K22420960	NA	+	2	0.00251554	2.80504
Cholrphenethazine	NA	+	5	0.00252077	2.80437
BRD-K09861842	NA	+	1	0.00253611	2.80241
CHEMBL2140815	NA	+	4	0.00255069	2.80056
Tyrphostin 23	EGFR	+	9	0.00255085	2.80054
BRD-K75949681	NA	+	5	0.00256589	2.79864
BRD-K13217265	NA	+	4	0.00260245	2.79407
BRD-K34394296	NA	+	6	0.00260605	2.79362
BRD-K77287734	NA	+	1	0.002611	2.79301
EXO-1	NA	+	11	0.00261145	2.79295
SKF-81297	NA	+	12	0.002615	2.79252
Olaparib	PARP1, PARP2, PARP3	+	230	0.00263139	2.79049
BRD-K98064019	NA	+	7	0.0027138	2.7805
BRD-K03463440	NA	+	2	0.00271407	2.78046
BRD-K38481268	NA	+	2	0.00272737	2.77888
Toremifene	ESR1, ESR2	+	49	0.00272826	2.77877
6-Amino-1-[2-(3,4-dimethoxyphenyl)ethyl]-2-thioxo-2,3-dihydropyrimidin-4(1H)-one	NA	+	7	0.00274417	2.77688
ML216	NA	+	5	0.00274465	2.77682
BRD-K82021299	NA	+	2	0.00274507	2.77677
BRD-A70541707	NA	+	12	0.00275044	2.77614
BRD-K55251364	NA	+	1	0.00275861	2.77517
Bicalutamide	AR	+	42	0.00276979	2.77386
BRD-K84639586	NA	+	1	0.00277178	2.77362
BRD-K52435112	NA	+	4	0.00281111	2.76904
BRD-K97873029	NA	+	4	0.00283012	2.76684
Trimipramine	SLC6A2, SLC6A4, SLC6A3, HRH1, DRD2, HTR2A, HTR2C, ADRA1D, ADRA1B, ADRA1A	+	32	0.00283692	2.76606
Donitriptan hydrochloride	HTR1B, HTR1D, PTGDR2	+	20	0.00283781	2.76596
Mirtazapine	ADRA2A, HTR2A, HTR2C, ADRA2C, ADRA2B, HTR3A	+	27	0.00284926	2.76464
Butein	ACE	+	14	0.0028512	2.76442
DR 2313	NA	+	15	0.00287268	2.76197
BRD-K20075074	NA	+	1	0.00288324	2.76077
BRD-K06202986	NA	+	2	0.00290337	2.7585
25589-40-6	NA	+	7	0.00290388	2.75844
Tamatinib	SYK	+	209	0.00291177	2.75756
CHEMBL2139107	NA	+	5	0.00293323	2.75515
Candesartan	AGTR1	+	18	0.00294496	2.75385
AC1MEVG9	PTPN1	+	18	0.0029452	2.75382
BRD-K91600270	NA	+	7	0.00294527	2.75381
EO 1428	MAPK11, MAPK14	+	14	0.00295317	2.75294
181144-66-1	NA	+	20	0.00297345	2.7507
BRD-K23744058	NA	+	1	0.00297896	2.75009
BRD-K02969269	NA	+	6	0.00299174	2.74869
792173-99-0	HCRTR1	+	5	0.00299372	2.74847
Afatinib	EGFR, ERBB2, ERBB4	+	40	0.00299897	2.74789
Formoterol	ADRB2	+	20	0.0030029	2.74746
BRD-K93672499	NA	+	1	0.00301646	2.74599
AC1MCK4S	NA	+	4	0.00303043	2.74447
CHEMBL2152359	NA	+	9	0.00304146	2.74328
BRD-K13591554	NA	+	1	0.00306676	2.74056
BRD-K94643104-001-01-2	NA	+	1	0.00309396	2.73765
BRD-K80883001	NA	+	2	0.00310945	2.73601
CHEMBL3184376	NA	+	1	0.00312261	2.73462
CTK8E7509	CYSLTR1	+	8	0.00315011	2.73173
BCPP000194	NA	+	58	0.00315436	2.73129
BRD-K59939374	NA	+	8	0.00317067	2.72959
Trifluoperazine	DRD2, HTR2A, HTR2C, DRD3, DRD4	+	96	0.00318922	2.72766
Dexfenfluramine	SLC6A4	+	22	0.00319849	2.72671
CHEMBL2136888	NA	+	4	0.00320304	2.72624
KUC103658	NA	+	4	0.00320724	2.72581
Ercalcitriol	NA	+	32	0.003209	2.72562
BRD-K79153888	NA	+	2	0.00322165	2.72433
SB 218795	TACR3	+	13	0.00324784	2.72165
Benzthiazide	CA2, SLC12A3	+	19	0.00325444	2.72098
Verapamil	CACNA1C, CACNA1D, CACNA1G, CACNA1S, CACNA1F	+	52	0.00328927	2.71746
BRD-K36835942	NA	+	1	0.00329089	2.7173
AC1O9B13	NA	+	7	0.00333695	2.71269
Carbofuran	NA	+	4	0.00335036	2.71136
BRD-K43528099-019-01-6	NA	+	2	0.00337095	2.70933
MLS002276502	NA	+	6	0.00338101	2.70834
MLS003129717	NA	+	1	0.00339521	2.70695
3-(4,5-Dihydro-1H-imidazol-2-yl)isoquinoline	NA	+	1	0.00340187	2.7063
MLS002474419	NA	+	2	0.00340487	2.70601
MLS002554298	NA	+	4	0.00340665	2.70583
Pentoxifylline	ADORA2A, PDE4A, PDE4B, PDE5A, TNF, ADORA2B, PDE3A, PDE6H, PDE6G, PDE2A, PDE7A, PDE1A, PDE9A, PDE6B, PDE4D, PDE6D, PDE6A, PDE3B, PDE6C, PDE8B, PDE10A, PDE1B, PDE4C, PDE1C, PDE8A, PDE7B	+	22	0.0034294	2.70362
BRD-K56763965	NA	+	3	0.00344555	2.70206
BRD-K80602561	NA	+	2	0.00349331	2.69748
GW843682X	PLK1, PLK3	+	204	0.00350002	2.69684
SA-97343	NA	+	7	0.00350752	2.69613
MLS002264455	NA	+	10	0.00352319	2.69464
5-(Z)-7-(4-o-hydroxyphenyl-2-trifluoromethyl-1,3 dioxan-cis-5-yl)heptenoic acid	NA	+	19	0.00355137	2.69199
CHEMBL3400875	NA	+	5	0.00355545	2.69161
BRD-K38542964	NA	+	2	0.00356218	2.69097
BRD-K07060092	NA	+	1	0.00356852	2.69038
Brucinum	NA	+	9	0.0035921	2.68818
BRD-K42006110	NA	+	3	0.00361517	2.68604
ST019366	NA	+	8	0.00361778	2.6858
BRD-K37090607	NA	+	1	0.00363882	2.68387
wiskostatin	NA	+	8	0.00366102	2.68183
BRD-K95951626	NA	+	2	0.00366728	2.68126
MW-SHH-54	NA	+	9	0.0036699	2.68102
CHEMBL318111	NA	+	10	0.00367014	2.681
BRD-K22356946	NA	+	1	0.00367593	2.68047
BRD-K43349989	NA	+	2	0.00368164	2.67995
BRD-K86800060	NA	+	1	0.00372087	2.6764
BRD-K41440211	NA	+	1	0.00374386	2.67434
GDC-0834 (Racemate)	NA	+	24	0.00374511	2.67422
MLS002699429	NA	+	47	0.00376211	2.67271
MLS001065891	NA	+	15	0.00377346	2.67169
ALD1-H_001119	NA	+	4	0.00381707	2.66784
Linezolid	MAOA, MAOB,	+	27	0.00382305	2.66731
BRD-K43623238	NA	+	4	0.00382826	2.66685
AZD-1480	NA	+	15	0.00383872	2.66594
BRD-K36008374	NA	+	2	0.003889	2.66156
Iobenguane	NA	+	9	0.00390815	2.6599
BRD-K02914492	NA	+	1	0.00391945	2.65893
BRD-K98238711	NA	+	1	0.00392194	2.65872
CHEMBL2356833	NA	+	2	0.00392952	2.65807
FPA1_000301	NA	+	8	0.00393716	2.65741
BRD-K66131980	NA	+	1	0.00395563	2.65583
BRD-K82014438	NA	+	2	0.00400311	2.65181
SA-1456102	NA	+	6	0.00400739	2.65145
BRD-K07125273	NA	+	8	0.00402104	2.6503
BRD-K24387065	NA	+	1	0.0040766	2.64566
BRD-K81052803	NA	+	1	0.00408275	2.64515
BRD-K08039986	NA	+	1	0.00408537	2.64493
Glutamyldopamine	NA	+	2	0.00409205	2.64438
Methyl beta-carboline-3 carboxylate	NA	+	9	0.0041074	2.64311
NSC650841	NA	+	13	0.00415847	2.63892
MLS002264472	NA	+	7	0.00416022	2.63878
FTI276	FNTA	+	34	0.00416192	2.63864
Cnqx	GRIA1	+	2	0.00416297	2.63856
SCHEMBL14977174	NA	+	4	0.00420319	2.6353
BRD-K87361616	NA	+	1	0.00421022	2.63473
BRD-K60011163	NA	+	1	0.00422296	2.6337
Fluspirilene	DRD2, HTR2A	+	65	0.00423649	2.63262
BRD-K11719436	NA	+	2	0.00426401	2.63042
BRD-K48211564	NA	+	2	0.00429509	2.62795
BML-286	NA	+	4	0.00429634	2.62785
Ouabain	ATP1A1	+	16	0.0043086	2.62688
BRD-K54211867	NA	+	1	0.00430999	2.62677
BRD-K92327934	NA	+	3	0.0043256	2.62554
BRD-K48679006	NA	+	1	0.00433539	2.62477
WHI-P97	JAK3	+	132	0.00433608	2.62471
CHEMBL3184881	NA	+	1	0.0043633	2.62258
Rofecoxib	PTGS2	+	14	0.00436406	2.62252
CHEMBL1734733	NA	+	3	0.00442223	2.61801
SA-1921614	NA	+	6	0.00443195	2.61726
MAYBRIDGE4_002839	NA	+	7	0.00443661	2.6169
CHEMBL2361430	NA	+	11	0.00443946	2.61668
Coluracetam	NA	+	14	0.00447013	2.61433
BRD-K64217340	NA	+	1	0.00447556	2.61392
BP-897	DRD3	+	3	0.00449681	2.6123
BRD-K42056004	NA	+	1	0.00449688	2.61229
KUC103898N	NA	+	6	0.00449782	2.61222
BRD-K86845397	NA	+	5	0.0045021	2.61189
Haematoxylone, Tetramethyl-	NA	+	8	0.00451657	2.6108
Oxcarbazepine	SCN1A, SCN3A, SCN5A, SCN2A, SCN4A, SCN7A, SCN8A, SCN9A, SCN10A, SCN11A	+	9	0.00452693	2.61001
BRD-K49736551	NA	+	1	0.00452962	2.60981
BRD-K36276950	NA	+	1	0.00453401	2.60948
BRD-K66577472	NA	+	8	0.00454773	2.60845
BRD-K19645992	NA	+	1	0.00454829	2.6084
Thenoyl Trifluoroacetone	CES1	+	9	0.00455508	2.60789
3-N-Propylxanthine	NA	+	14	0.00456242	2.60734
SCHEMBL6668531	SLC6A3	+	12	0.00456801	2.60692
Diltiazem	CACNA1C, CACNA1D, CACNA1S, CACNA1F	+	9	0.00456878	2.60686
TH-302	NA	+	21	0.00458515	2.60564
BRD-K73371640-001-01-6	NA	+	3	0.004645	2.60119
CHEMBL1270412	NA	+	3	0.00464808	2.60097
Scopolamine hydrochloride	CHRM2, CHRM1, CHRM3, CHRM4	+	5	0.00470715	2.59663
Perphenazine	DRD2	+	24	0.00471613	2.59598
BRD-K18152229	NA	+	1	0.00471861	2.5958
Sitagliptin	DPP4	+	29	0.00473333	2.59472
BRD-K81543190	NA	+	1	0.00474787	2.59367
BRD-K29635534	NA	+	2	0.00476993	2.59208
BRD-K10013730	NA	+	2	0.00477006	2.59207
BRD-K34314104	NA	+	2	0.00477997	2.59135
VILAZODONE HYDROCHLORIDE	SLC6A4, HTR1A	+	18	0.0047828	2.59115
Rifaximin	NR1I2	+	4	0.00484644	2.5866
CHEMBL1316687	NA	+	5	0.00484696	2.58656
BRD-K24855614	NA	+	2	0.00490209	2.58266
Rhodanine derivative, 43	NA	+	5	0.00493873	2.58009
ABC 294640	SPHK2	+	2	0.00494422	2.57971
CHEMBL461622	NA	+	5	0.00494683	2.57952
N-[4-(1-Benzoylpiperidin-4-yl)butyl]-3-pyridin-3-ylpropanamide	NA	+	29	0.00494847	2.57941
BAS 05532738	RPS6KA1, RPS6KA2, RPS6KA3	+	8	0.00496182	2.57848
BRD-K47724900	NA	+	1	0.00497847	2.57732
Cilomilast	PDE4A, PDE4B, PDE4D	+	9	0.00499536	2.57615
BRD-K01621458	NA	+	53	0.00500272	2.57564
BRD-K16370162	NA	+	1	0.00502235	2.57429
STK205557	NA	+	6	0.00502381	2.57419
BRD-K82822203	NA	+	1	0.00502831	2.57388
CHEMBL19130	NA	+	11	0.005074	2.57075
2-[(2,6-Dimethylphenyl)amino]-n,n-diethyl-n-methyl-2-oxoethanaminium	NA	+	6	0.00510404	2.5687
BRD-K25895238	NA	+	1	0.00516051	2.56488
BRD-K65404805-001-01-6	NA	+	10	0.00516622	2.5645
CHEMBL1822499	NA	+	6	0.0051813	2.56349
Methylnorlichexanthone	AURKB, PIM1	+	2	0.00518935	2.56295
MLS001060778	NA	+	3	0.00519042	2.56288
BRD-K40630529	NA	+	1	0.00522445	2.56061
BRD-K37869460	NA	+	1	0.0052375	2.55974
MLN-8054	AURKA	+	196	0.00523946	2.55961
BRD-K49640920	NA	+	1	0.0052466	2.55914
BRD-K09957764	NA	+	4	0.00525105	2.55884
BRD-K30953566	NA	+	1	0.0052582	2.55837
BRD-K99640003	NA	+	1	0.00529802	2.55575
3-Aminomethylbutanoic acid	ABAT	+	4	0.0053017	2.5555
AC1NPD0F	ORAI1	+	8	0.00532129	2.55422
Phenacetin	PTGS1	+	9	0.00533448	2.55336
Troglitazone	PPARG	+	127	0.00535706	2.55189
ST081814	NA	+	7	0.00535835	2.5518
CHEMBL1436585	CLK1, CLK4, DYRK1A, DYRK1B	+	4	0.00537963	2.55042
SA-102695	NA	+	5	0.00539705	2.54929
BRD-K78513625	NA	+	1	0.00539931	2.54915
BRD-K79481905	NA	+	1	0.00540369	2.54887
BRD-K50325283	NA	+	1	0.00544693	2.54608
BRD-K52689785	NA	+	2	0.00546434	2.54497
BRD-K37879871	NA	+	4	0.00550987	2.54207
2-Fluoropalmitic acid	ACSL1	+	22	0.00551285	2.54188
CAY-10415	INS	+	8	0.00558291	2.53747
MLS002264469	NA	+	9	0.00558851	2.53712
BRD-K51810646	NA	+	5	0.00559491	2.53671
BRD-K23838495	NA	+	1	0.00561162	2.53567
Carbenoxolone	HSD11B1	+	6	0.0056156	2.53542
BRD-K15960830	NA	+	2	0.00562649	2.53474
R428	NA	+	20	0.00568181	2.53131
MLS002473875	NA	+	4	0.00569828	2.5303
MLS000709026	RAD51	+	41	0.00570305	2.53
BRD-K75990896	NA	+	1	0.00570714	2.52975
ICI-89406	ADRB1, ADRB2	+	7	0.00571092	2.52952
MBX-2982	NA	+	24	0.00571412	2.52932
BRD-K33218708	NA	+	4	0.00571469	2.52929
PU-H-71	HSP90AA1	+	17	0.00572626	2.52858
Resorcinol Monoacetate	NA	+	10	0.00573091	2.52829
Glyburide	KCNJ11, ABCC8, CFTR, KCNJ5, KCNJ8	+	61	0.00574155	2.52764
AGI-5198	NA	+	16	0.00574796	2.52725
NEFIRACETAM	NA	+	15	0.00575493	2.52683
BRD-K45184415	NA	+	1	0.0057682	2.52602
BRD-K47517065	NA	+	1	0.00579468	2.52441
MLS001065870	NA	+	7	0.00580029	2.52407
BRD-K62209432	NA	+	1	0.00581435	2.52322
MLS-0315872.0001	NA	+	9	0.00589484	2.51838
BRD-K05205967	NA	+	2	0.00590701	2.51765
BRD-K77908171	NA	+	3	0.00590768	2.51761
C21H27N7O3	AKT1, AKT3, AKT2, PRKCQ	+	120	0.00592318	2.51669
4-((4-Chlorophenyl)amino)-1-methyl-3-nitroquinolin-2(1H)-one	NA	+	3	0.00592355	2.51667
MLS002607703	NA	+	12	0.0059499	2.5151
(S)-Tipifarnib	NA	+	32	0.0059568	2.51469
Latrepirdine	HTR6	+	5	0.00598259	2.51317
SB225002	CXCR2	+	60	0.00598798	2.51285
MLS-0390843.0001	NA	+	7	0.00605747	2.50878
BRD-K76366810	NA	+	2	0.00606154	2.50854

## Sheet: Table S4
Supplementary Table S4 - SwissTargetPrediction Targets
Target	Description	Uniprot ID	ChEMBL ID	Target Class	Probability
BCHE	Butyrylcholinesterase	P06276	CHEMBL1914	Hydrolase	1
XDH	Xanthine dehydrogenase	P47989	CHEMBL1929	Oxidoreductase	1
ACHE	Acetylcholinesterase	P22303	CHEMBL220	Hydrolase	1
ADORA1	Adenosine A1 receptor (by homology)	P30542	CHEMBL226	Family A G protein-coupled receptor	1
CA7	Carbonic anhydrase VII	P43166	CHEMBL2326	Lyase	1
ADORA2A	Adenosine A2a receptor (by homology)	P29274	CHEMBL251	Family A G protein-coupled receptor	1
ADORA3	Adenosine A3 receptor	P0DMS8	CHEMBL256	Family A G protein-coupled receptor	1
CA12	Carbonic anhydrase XII	O43570	CHEMBL3242	Lyase	1
CA4	Carbonic anhydrase IV	P22748	CHEMBL3729	Lyase	1
ABCB1	P-glycoprotein 1	P08183	CHEMBL4302	Primary active transporter	1
CYP1B1	Cytochrome P450 1B1	Q16678	CHEMBL4878	Cytochrome P450	1
AKR1B1	Aldose reductase (by homology)	P15121	CHEMBL1900	Enzyme	0.551054
CA2	Carbonic anhydrase II	P00918	CHEMBL205	Lyase	0.379092
ABCG2	ATP-binding cassette sub-family G member 2	Q9UNQ0	CHEMBL5393	Primary active transporter	0.379092
HSD17B2	Estradiol 17-beta-dehydrogenase 2	P37059	CHEMBL2789	Enzyme	0.379092
HSD17B1	Estradiol 17-beta-dehydrogenase 1	P14061	CHEMBL3181	Enzyme	0.379092
ALOX15	Arachidonate 15-lipoxygenase	P16050	CHEMBL2903	Enzyme	0.362675
ESR2	Estrogen receptor beta	Q92731	CHEMBL242	Nuclear receptor	0.34627
NOX4	NADPH oxidase 4	Q9NPH5	CHEMBL1250375	Enzyme	0.321691
FLT3	Tyrosine-protein kinase receptor FLT3	P36888	CHEMBL1974	Kinase	0.321691
ABCC1	Multidrug resistance-associated protein 1	P33527	CHEMBL3004	Primary active transporter	0.321691
ALOX5	Arachidonate 5-lipoxygenase	P09917	CHEMBL215	Oxidoreductase	0.29706
PIM1	Serine/threonine-protein kinase PIM1	P11309	CHEMBL2147	Kinase	0.288928
CSNK2A1	Casein kinase II alpha	P68400	CHEMBL3629	Kinase	0.288928
EGFR	Epidermal growth factor receptor erbB1	P00533	CHEMBL203	Kinase	0.280809
ESRRA	Estrogen-related receptor alpha	P11474	CHEMBL3429	Nuclear receptor	0.280809
TYR	Tyrosinase	P14679	CHEMBL1973	Oxidoreductase	0.231637
IGF1R	Insulin-like growth factor I receptor	P08069	CHEMBL1957	Kinase	0.207054
AURKB	Serine/threonine-protein kinase Aurora-B	Q96GD4	CHEMBL2185	Kinase	0.207054
KDR	Vascular endothelial growth factor receptor 2	P35968	CHEMBL279	Kinase	0.207054
PLK1	Serine/threonine-protein kinase PLK1	P53350	CHEMBL3024	Kinase	0.207054
MET	Hepatocyte growth factor receptor	P08581	CHEMBL3717	Kinase	0.207054
ALK	ALK tyrosine kinase receptor	Q9UM73	CHEMBL4247	Kinase	0.207054
AXL	Tyrosine-protein kinase receptor UFO	P30530	CHEMBL4895	Kinase	0.207054
CYP19A1	Cytochrome P450 19A1	P11511	CHEMBL1978	Cytochrome P450	0.207054
CA1	Carbonic anhydrase I	P00915	CHEMBL261	Lyase	0.207054
CA9	Carbonic anhydrase IX	Q16790	CHEMBL3594	Lyase	0.207054
AHR	Aryl hydrocarbon receptor	P35869	CHEMBL3201	Transcription factor	0.198834
KDM4E	Lysine-specific demethylase 4D-like	B2RXH2	CHEMBL1293226	Eraser	0.198834
CDK1	Cyclin-dependent kinase 1	P06493	CHEMBL308	Kinase	0.198834
ALOX12	Arachidonate 12-lipoxygenase	P18054	CHEMBL3687	Enzyme	0.198834
ESR1	Estrogen receptor alpha	P03372	CHEMBL206	Nuclear receptor	0.182485
MAOA	Monoamine oxidase A	P21397	CHEMBL1951	Oxidoreductase	0.174271
SYK	Tyrosine-protein kinase SYK	P43405	CHEMBL2599	Kinase	0.174271
GSK3B	Glycogen synthase kinase-3 beta	P49841	CHEMBL262	Kinase	0.174271
CDK5R1 CDK5	Cyclin-dependent kinase 5/CDK5 activator 1	Q15078 Q00535	CHEMBL1907600	Kinase	0.174271
CCNB3 CDK1 CCNB1 CCNB2	Cyclin-dependent kinase 1/cyclin B	Q8WWL7 P06493 P14635 O95067	CHEMBL2094127	Other cytosolic protein	0.174271
CDK6	Cyclin-dependent kinase 6	Q00534	CHEMBL2508	Kinase	0.174271
CBR1	Carbonyl reductase [NADPH] 1	P16152	CHEMBL5586	Enzyme	0.174271
GRK6	G protein-coupled receptor kinase 6	P43250	CHEMBL6144	Kinase	0.157929
MAPT	Microtubule-associated protein tau	P10636	CHEMBL1293224	Unclassified protein	0.149733
TOP2A	DNA topoisomerase II alpha	P11388	CHEMBL1806	Isomerase	0.149733
INSR	Insulin receptor	P06213	CHEMBL1981	Kinase	0.149733
MYLK	Myosin light chain kinase, smooth muscle	Q15746	CHEMBL2428	Kinase	0.149733
APEX1	DNA-(apurinic or apyrimidinic site) lyase	P27695	CHEMBL5619	Enzyme	0.149733
PFKFB3	6-phosphofructo-2-kinase/fructose-2,6-bisphosphatase 3	Q16875	CHEMBL2331053	Enzyme	0.141522
TNKS2	Tankyrase-2	Q9H2K2	CHEMBL6154	Enzyme	0.141522
TNKS	Tankyrase-1	O95271	CHEMBL6164	Enzyme	0.141522
SLC22A12	Solute carrier family 22 member 12	Q96S37	CHEMBL6120	Electrochemical transporter	0.141522
PTPRS	Receptor-type tyrosine-protein phosphatase S	Q13332	CHEMBL2396508	Phosphatase	0.133338
PTGS2	Cyclooxygenase-2	P35354	CHEMBL230	Oxidoreductase	0.133338
TTR	Transthyretin	P02766	CHEMBL3194	Secreted protein	0.133338
CFTR	Cystic fibrosis transmembrane conductance regulator	P13569	CHEMBL4051	Other ion channel	0.133338
AKR1B10	Aldo-keto reductase family 1 member B10	O60218	CHEMBL5983	Enzyme	0.133338
IKBKB	Inhibitor of nuclear factor kappa B kinase beta subunit	O14920	CHEMBL1991	Kinase	0.125143
NTRK2	Neurotrophic tyrosine kinase receptor type 2	Q16620	CHEMBL4898	Kinase	0.125143
PIK3CG	PI3-kinase p110-gamma subunit	P48736	CHEMBL3267	Enzyme	0.125143
TERT	Telomerase reverse transcriptase	O14746	CHEMBL2916	Enzyme	0.116965
GLO1	Glyoxalase I	Q04760	CHEMBL2424	Enzyme	0.116965
MMP9	Matrix metalloproteinase 9	P14780	CHEMBL321	Protease	0.116965
MMP2	Matrix metalloproteinase 2	P08253	CHEMBL333	Protease	0.116965
SRC	Tyrosine-protein kinase SRC	P12931	CHEMBL267	Kinase	0.116965
PARP1	Poly [ADP-ribose] polymerase-1	P09874	CHEMBL3105	Enzyme	0.116965
F2	Thrombin	P00734	CHEMBL204	Protease	0.116965
NAE1	NEDD8-activating enzyme E1 regulatory subunit	Q13564	CHEMBL2016431	Unclassified protein	0.116965
BACE1	Beta-secretase 1	P56817	CHEMBL4822	Protease	0.116965
LCK	Tyrosine-protein kinase LCK	P06239	CHEMBL258	Kinase	0.116965
GPR35	G-protein coupled receptor 35	Q9HC97	CHEMBL1293267	Family A G protein-coupled receptor	0.108771
DAPK1	Death-associated protein kinase 1	P53355	CHEMBL2558	Kinase	0.108771
MPG	DNA-3-methyladenine glycosylase	P29372	CHEMBL3396943	Enzyme	0.108771
CDK2	Cyclin-dependent kinase 2	P24941	CHEMBL301	Kinase	0.108771
ARG1	Arginase-1 (by homology)	P05089	CHEMBL1075097	Enzyme	0.108771
MCL1	Induced myeloid leukemia cell differentiation protein Mcl-1	Q07820	CHEMBL4361	Other cytosolic protein	0.108771
CXCR1	Interleukin-8 receptor A	P25024	CHEMBL4029	Family A G protein-coupled receptor	0.108771
AVPR2	Vasopressin V2 receptor	P30518	CHEMBL1790	Family A G protein-coupled receptor	0.108771
DRD4	Dopamine D4 receptor	P21917	CHEMBL219	Family A G protein-coupled receptor	0.108771
MPO	Myeloperoxidase	P05164	CHEMBL2439	Enzyme	0.108771
PIK3R1	PI3-kinase p85-alpha subunit	P27986	CHEMBL2506	Enzyme	0.108771
PYGL	Liver glycogen phosphorylase	P06737	CHEMBL2568	Enzyme	0.108771
PTK2	Focal adhesion kinase 1	Q05397	CHEMBL2695	Kinase	0.108771
MMP13	Matrix metalloproteinase 13	P45452	CHEMBL280	Protease	0.108771
MMP3	Matrix metalloproteinase 3	P08254	CHEMBL283	Protease	0.108771
CA3	Carbonic anhydrase III	P07451	CHEMBL2885	Lyase	0.108771
CA6	Carbonic anhydrase VI	P23280	CHEMBL3025	Lyase	0.108771
PKN1	Protein kinase N1	Q16512	CHEMBL3384	Kinase	0.108771
CA14	Carbonic anhydrase XIV	Q9ULX7	CHEMBL3510	Lyase	0.108771
NEK2	Serine/threonine-protein kinase NEK2	P51955	CHEMBL3835	Kinase	0.108771
CAMK2B	CaM kinase II beta	Q13554	CHEMBL4121	Kinase	0.108771
AKT1	Serine/threonine-protein kinase AKT	P31749	CHEMBL4282	Kinase	0.108771
NEK6	Serine/threonine-protein kinase NEK6	Q9HC98	CHEMBL4309	Kinase	0.108771
